# Supplementary material for: An Integration of Genome-Wide Association Study and Gene Co-expression Network Analysis Identifies Candidate Genes of Stem Lodging-Related Traits in Brassica napus
Source: Front Plant Sci. 2018 Jun 12;9:796. doi: 10.3389/fpls.2018.00796 (PMC6006280; doi:10.3389/fpls.2018.00796)
Supplement: TABLE S1 — List of 472 rapeseed accessions used for association mapping. [file Table_1.XLSX]

## Sheet: Sheet1
Table S1. List of 472 rapeseed accessions used for assocaition mapping
Accession number	Inbred lines	Scource	Ecotype	Group*
1182	Shengliqinggeng	Shanghai(China)	Semi-winter OSR	Group 2
1183	Shengli52	Shanghai(China)	Semi-winter OSR	Group 2
1188	Gongnong1	Shanghai(China)	Semi-winter OSR	Mixed Group
1192	23hao Youcai	Shanghai(China)	Semi-winter OSR	Group 2
1193	Huyou2	Shanghai(China)	Semi-winter OSR	Group 2
1197	Shaoyeqing	Shanghai(China)	Semi-winter OSR	Group 2
1200	Shangyou1	Shanghai(China)	Semi-winter OSR	Mixed Group
1203	92	Zhejiang(China)	Semi-winter OSR	Group 2
1212	Ningyou1	Jiangsu(China)	Semi-winter OSR	Group 2
1216	Ningyou5	Jiangsu(China)	Semi-winter OSR	Group 2
1218	Dahuaqiu	Jiangsu(China)	Semi-winter OSR	Group 2
1221	Zaofeng1	Zhejiang(China)	Semi-winter OSR	Group 2
1222	363	Hubei(China)	Semi-winter OSR	Group 2
1228	Ganyou2	Hubei(China)	Semi-winter OSR	Group 2
1230	Ganyou4	Hubei(China)	Semi-winter OSR	Group 2
1237	Huayou3	Huazhong(China)	Semi-winter OSR	Group 2
1240	Huayou8	Huazhong(China)	Semi-winter OSR	Group 2
1241	Huayou9	Huazhong(China)	Semi-winter OSR	Group 1
1243	Huayou12	Huazhong(China)	Semi-winter OSR	Group 2
1244	Huayou13	Hubei(China)	Semi-winter OSR	Group 2
1263	Chaunyou2	Sichuan(China)	Semi-winter OSR	Group 2
1264	Chuannongchangjiao	Sichuan(China)	Semi-winter OSR	Group 2
1280	Xinan302	Chongqing(China)	Semi-winter OSR	Group 2
1284	Luzhou5	Sichuan(China)	Semi-winter OSR	Group 2
1287	Yiyou3	Sichuan(China)	Semi-winter OSR	Group 2
1307	Yunyou7	Yunnan(China)	Semi-winter OSR	Group 2
1309	Yunyou49	Yunnan(China)	Semi-winter OSR	Group 2
1311	Qingyou8	Qinghai(China)	Spring OSR	Group 2
1334	Shengli Youcai	Japan	Winter OSR	Group 2
1339	Chikuzen	Japan	Winter OSR	Mixed Group
1341	Norin18	Japan	Winter OSR	Mixed Group
1342	Norin20	Japan	Winter OSR	Group 2
1343	Wase Cyousenn	Japan	Winter OSR	Group 2
1345	Zephyr	Canada	Spring OSR	Group 2
1346	Midasi	Canada	Spring OSR	Group 2
1347	Turret	Canada	Spring OSR	Mixed Group
1348	ORO	Canada	Spring OSR	Group 2
1349	Canadian1	Canada	Spring OSR	Group 2
1350	Canadian2	Canada	Spring OSR	Group 2
1355	Europ	France	Winter OSR	Group 2
1356	Italy rapeseed	Italy	Winter OSR	Mixed Group
1357	Soviet	Russia	Winter OSR	Group 2
1360	Poland(2)	Poland	Winter OSR	Mixed Group
1362	Mtochowski	Poland	Winter OSR	Group 2
1365	Giant	United_Kingdom	Winter OSR	Group 2
1366	Giant	United_Kingdom	Winter fodder	Group 2
1368	England Short	United_Kingdom	Winter OSR	Group 2
1370	Major	France	Winter OSR	Group 2
1373	Primor	France	Winter OSR	Group 2
2638	Luojingxuanxi	Shanghai(China)	Semi-winter OSR	Group 2
2639	Caoyou2	Shanghai(China)	Semi-winter OSR	Group 2
2646	82-2524	Shanghai(China)	Semi-winter OSR	Mixed Group
2649	Xinghuangha	Shanghai(China)	Semi-winter OSR	Mixed Group
2653	Youguangye	Shanghai(China)	Semi-winter OSR	Group 2
2665	78251	Zhejiang(China)	Semi-winter OSR	Group 2
2672	Zheyouyou1	Zhejiang(China)	Semi-winter OSR	Mixed Group
2679	Yang2008	Jiangsu(China)	Semi-winter OSR	Group 2
2680	Yangyou1	Jiangsu(China)	Semi-winter OSR	Group 2
2683	Sui1-4	Jiangsu(China)	Semi-winter OSR	Group 2
2686	Quanzi	Jiangsu(China)	Semi-winter OSR	Mixed Group
2692	Bf10	Taiwan(China)	Spring OSR	Group 2
2693	Bf10(A)	Taiwan(China)	Spring OSR	Group 2
2700	3209	Anhui(China)	Semi-winter OSR	Group 2
2714	Guangde741	Anhui(China)	Semi-winter OSR	Group 2
2719	698-141	Anhui(China)	Semi-winter OSR	Mixed Group
2734	2734	Italy	Winter OSR	Mixed Group
2738	Zaofeng4	Shanxi(China)	Spring OSR	Group 2
2741	Ningqingyuquanba	Shanxi(China)	Semi-winter OSR	Mixed Group
2769	7902	Shanxi(China)	Winter OSR	Mixed Group
2775	Nanyang41	Henan(China)	Winter OSR	Group 2
2776	Kai07	Henan(China)	Winter OSR	Mixed Group
2779	Xinglong1	Henan(China)	Winter OSR	Mixed Group
2784	51	Henan(China)	Winter OSR	Mixed Group
2785	Zhengyou1	Henan(China)	Winter OSR	Mixed Group
2786	Heyou1	Henan(China)	Winter OSR	Mixed Group
2787	Ganyou5	Hubei(China)	Semi-winter OSR	Group 2
2789	Zhongyou821	Hubei(China)	Semi-winter OSR	Group 2
2793	Ligele-1	Hubei(China)	Semi-winter OSR	Mixed Group
2821	Huayou16	Huazhong(China)	Semi-winter OSR	Group 2
2823	Huahuang1	Huazhong(China)	Semi-winter OSR	Group 2
2825	Xiangyou5	Hunan(China)	Semi-winter OSR	Group 2
2837	Erhuab	Hunan(China)	Semi-winter OSR	Mixed Group
2840	57A	Hunan(China)	Semi-winter OSR	Group 2
2865	78007	Hunan(China)	Semi-winter OSR	Group 2
2873	6024-2	Hunan(China)	Semi-winter OSR	Group 2
2874	6012-1	Hunan(China)	Semi-winter OSR	Group 2
2875	6024-1	Hunan(China)	Semi-winter OSR	Group 2
2889	78007	Hunan(China)	Semi-winter OSR	Group 2
2890	36220	Hunan(China)	Semi-winter OSR	Group 2
2893	4050-4149	Hunan(China)	Semi-winter OSR	Group 2
2894	77054-2	Hunan(China)	Semi-winter OSR	Group 2
2897	4350-4449	Hunan(China)	Semi-winter OSR	Group 2
2904	84-3	Hunan(China)	Semi-winter OSR	Group 2
2905	86-4	Hunan(China)	Semi-winter OSR	Group 2
2912	3145-60	Hunan(China)	Semi-winter OSR	Group 2
2914	Eh3143	Hunan(China)	Semi-winter OSR	Group 2
2917	4092	Hunan(China)	Semi-winter OSR	Group 2
2923	2W019	Hunan(China)	Semi-winter OSR	Group 2
2924	3W042	Hunan(China)	Semi-winter OSR	Group 2
2972	Yueyang84-8	Hunan(China)	Semi-winter OSR	Group 2
3043	Binyou1	Jiangxi(China)	Semi-winter OSR	Group 2
3049	83008	Jiangxi(China)	Semi-winter OSR	Mixed Group
3050	408-8	Jiangxi(China)	Semi-winter OSR	Mixed Group
3065	84-57	Sichuan(China)	Semi-winter OSR	Mixed Group
3067	72-2	Chongqing(China)	Semi-winter OSR	Group 2
3068	74-317	Chongqing(China)	Semi-winter OSR	Mixed Group
3074	Jinyou15	Sichuan(China)	Semi-winter OSR	Mixed Group
3078	Piyou23	Sichuan(China)	Semi-winter OSR	Mixed Group
3086	213	Sichuan(China)	Semi-winter OSR	Group 2
3100	Yunyou11	Yunnan(China)	Semi-winter OSR	Mixed Group
3101	Yunyou12	Yunnan(China)	Semi-winter OSR	Group 2
3107	Hongqiaoyou1	Fujian(China)	Semi-winter OSR	Group 2
3109	Fuyou1	Fujian(China)	Spring OSR	Mixed Group
3112	Meijian	Tibet(China)	Spring OSR	Group 1
3115	Fuyou4	Heilongjiang(China)	Spring OSR	Group 1
3236	Dong-Hae23	Japan	Winter OSR	Group 2
3237	Kojo 35	Japan	Winter OSR	Group 2
3238	Kojo 57	Japan	Winter OSR	Group 2
3239	Norin 34	Japan	Winter OSR	Mixed Group
3240	Ganpol	Japan	Winter OSR	Mixed Group
3242	Isuzu	Japan	Winter OSR	Group 2
3243	Mutsu	Japan	Winter OSR	Group 1
3244	Aomori	Japan	Winter OSR	Mixed Group
3245	Norin16	Japan	Winter OSR	Mixed Group
3246	Norin 25	Japan	Winter OSR	Mixed Group
3248	Dong-Hae16	Japan	Winter OSR	Mixed Group
3251	Semuda 16/81	Canada	Spring OSR	Group 2
3253	Golda	Canada	Spring OSR	Group 2
3254	Narc	Pakistan	Winter OSR	Mixed Group
3258	Changranyoucai-2	North Korea	Winter OSR	Group 2
3260	Rongshanyoucai	North Korea	Winter OSR	Group 1
3262	Superlati-Velot601	New Zealand	Winter OSR	Group 1
3263	Rangi	New Zealand	Winter OSR	Mixed Group
3264	Ab448	Australia	Spring OSR	Mixed Group
3268	RV3	Australia	Spring OSR	Mixed Group
3269	Liraglu	Australia	Winter OSR	Group 1
3271	Bln240	Australia	Spring OSR	Mixed Group
3272	Bln241	Australia	Spring OSR	Mixed Group
3274	Bln247	Australia	Spring OSR	Group 1
3275	DH9-2	Australia	Spring OSR	Mixed Group
3276	Rv6	Australia	Spring OSR	Mixed Group
3277	Rv7	Australia	Spring OSR	Mixed Group
3278	Marnoo	Australia	Spring OSR	Group 2
3279	Ru6	Australia	Spring OSR	Mixed Group
3282	Wesreo	Australia	Spring OSR	Group 2
3283	Wesroona	Australia	Spring OSR	Group 1
3285	73N22-1	Australia	Spring OSR	Group 2
3286	Wesbrook	Australia	Spring OSR	Mixed Group
3289	Dandi	Denmark	Spring OSR	Mixed Group
3290	Ujfertadi	Hungary	Winter OSR	Group 2
3291	Ujfertadi	Hungary	Winter OSR	Mixed Group
3292	Savaria	Hungary	Winter OSR	Group 2
3293	H19	Hungary	Winter OSR	Mixed Group
3296	Liradonne	German	Winter OSR	Group 1
3298	NPZ	German	Winter OSR	Group 1
3303	Lesira	German	Winter OSR	Group 1
3304	Expander	German	Winter OSR	Mixed Group
3305	Erra	German	Winter OSR	Group 1
3306	Quinta	German	Winter OSR	Group 1
3307	Ledos	German	Winter OSR	Mixed Group
3308	Ligora	German	Winter OSR	Mixed Group
3309	Librador	German	Winter OSR	Group 1
3312	Eaglu	German	Winter OSR	Group 1
3313	Rucabo	German	Spring OSR	Group 1
3319	Dsv-Sr50	German	Winter OSR	Mixed Group
3320	Liglandor	German	Winter OSR	Group 1
3321	Wiama	German	Winter OSR	Group 1
3323	Doral	German	Winter OSR	Mixed Group
3328	77N	German	Winter OSR	Group 1
3329	H4	German	Winter OSR	Mixed Group
3332	H7	German	Winter OSR	Group 1
3333	H8	German	Winter OSR	Mixed Group
3335	H10	German	Winter OSR	Mixed Group
3336	H13	German	Winter OSR	Mixed Group
3338	H15	German	Winter OSR	Group 1
3341	H18	German	Winter OSR	Mixed Group
3344	H22	German	Winter OSR	Mixed Group
3345	H26	German	Winter OSR	Mixed Group
3346	H29	German	Winter OSR	Mixed Group
3348	H31	German	Winter OSR	Mixed Group
3349	H32	German	Winter OSR	Group 1
3351	Sollux	German	Winter OSR	Group 2
3356	P27	German	Winter OSR	Group 1
3358	HJa81839	Finland	Spring OSR	Mixed Group
3359	HJa82414	Finland	Spring OSR	Group 1
3360	Hja 82470	Finland	Spring OSR	Mixed Group
3361	Hja 82703	Finland	Spring OSR	Mixed Group
3362	Hja 82708	Finland	Spring OSR	Group 1
3363	HJa82799	Finland	Winter OSR	Group 1
3365	H43	Russia	Winter OSR	Group 2
3366	H44	Russia	Winter OSR	Mixed Group
3367	H45	Russia	Winter OSR	Group 1
3368	H46	Russia	Winter OSR	Mixed Group
3369	H47	Russia	Winter OSR	Mixed Group
3370	H48	Russia	Winter OSR	Group 1
3371	H49	Russia	Winter OSR	Mixed Group
3373	H51	Russia	Spring OSR	Mixed Group
3374	Janpol	Poland	Winter OSR	Group 1
3375	Garant	Poland	Winter OSR	Group 1
3376	Gorczanski	Poland	Winter OSR	Mixed Group
3377	START	Poland	Winter OSR	Group 1
3378	Tripol	Poland	Winter OSR	Mixed Group
3379	Libra	Poland	Winter OSR	Mixed Group
3380	P5	Poland	Winter OSR	Mixed Group
3381	P6	Poland	Winter OSR	Group 2
3382	P7	Poland	Winter OSR	Group 2
3383	H38	Poland	Winter OSR	Group 1
3384	H39	Poland	Winter OSR	Mixed Group
3385	Bronowski	Poland	spring forage rape	Mixed Group
3386	Mikado	United_Kingdom	Winter OSR	Group 1
3388	77-258	United_Kingdom	Winter OSR	Mixed Group
3389	77-257-5	United_Kingdom	Winter OSR	Mixed Group
3390	Gonda	Canada	Winter OSR	Group 1
3391	Holand Black	Poland	Winter OSR	Group 1
3392	P20	United_Kingdom	Winter OSR	Mixed Group
3393	H56	United_Kingdom	Winter OSR	Mixed Group
3394	Mochowski	France	Winter OSR	Mixed Group
3396	Nachan	France	Winter OSR	Group 1
3397	Rapora	German	Winter OSR	Group 1
3398	Prota 3129	France	Spring OSR	Group 1
3399	Remeo	France	Spring OSR	Mixed Group
3401	Sedo-10	France	Spring OSR	Mixed Group
3404	Topas-15	France	Spring OSR	Group 2
3415	Line	France	Spring OSR	Mixed Group
3417	Lingot	France	Spring OSR	Mixed Group
3427	H25	France	Winter OSR	Mixed Group
3439	Cresor	France	Spring OSR	Mixed Group
3441	Awoer	France	Spring OSR	Mixed Group
3443	Tantaer	France	Spring OSR	Group 2
3447	P17	France	Spring OSR	Group 2
3450	Wipot	Norway	Spring OSR	Group 2
3452	Koolzaad-2	Holand	Winter OSR	Mixed Group
3453	Koolzaad-3	Holand	Winter OSR	Mixed Group
3454	Koolzaad-4	Holand	Winter OSR	Group 1
3455	H40	Chech	Winter OSR	Group 1
3456	H41	Chech	Winter OSR	Group 1
3457	P11	Chech	Winter OSR	Mixed Group
3458	Sv.Niklas	Sweden	Spring OSR	Group 1
3461	Sv.0321	Sweden	Winter OSR	Mixed Group
3464	Omega	Sweden	Spring OSR	Group 1
3469	Ww 1307	Sweden	Spring OSR	Mixed Group
3472	Olga	Sweden	Spring OSR	Group 2
3477	P9	Sweden	Spring OSR	Group 1
3478	P23	Sweden	Spring OSR	Mixed Group
3479	H23	Sweden	Spring OSR	Mixed Group
3480	H24	Sweden	Winter OSR	Group 1
3481	H53	Sweden	Winter OSR	Mixed Group
3482	H54	Sweden	Winter OSR	Mixed Group
3483	H55	Sweden	Spring OSR	Group 2
3484	Ww.Hanna	Sweden	Spring OSR	Mixed Group
3485	Sv.Topas	Sweden	Spring OSR	Group 2
3486	Sv.Tyko	Sweden	Spring OSR	Group 2
3487	Sv.Global	Sweden	Spring OSR	Group 1
3488	Sv.02312	Sweden	Spring OSR	Mixed Group
3489	Wester Zn6-2836	Canada	Spring OSR	Group 2
3491	Regent	Canada	Spring OSR	Mixed Group
3492	Tower	Canada	Spring OSR	Group 2
3493	Target	Sweden	Spring OSR	Mixed Group
3494	Altex	Sweden	Spring OSR	Group 2
3495	Andor	Sweden	Spring OSR	Mixed Group
3497	P3	Sweden	Spring OSR	Mixed Group
3499	P25	Sweden	Spring OSR	Group 2
3500	P26	Sweden	Spring OSR	Mixed Group
3501	Belinda	Canada	Winter OSR	Group 1
3502	Bok.Wok 13	USA	Spring OSR	Mixed Group
3503	Dac Chosen	USA	Spring OSR	Mixed Group
3504	77-33	USA	Spring OSR	Group 2
3505	77-70	USA	Spring OSR	Mixed Group
3507	79-186	USA	Spring OSR	Group 2
3508	79-201	USA	Spring OSR	Group 2
4480	Jie45	Zhejiang(China)	Semi-winter OSR	Group 2
4483	Jie65	Zhejiang(China)	Semi-winter OSR	Mixed Group
4486	87Jian2	Zhejiang(China)	Semi-winter OSR	Group 2
4489	Zheyouyou2	Zhejiang(China)	Semi-winter OSR	Mixed Group
4503	8705	Jiangsu(China)	Semi-winter OSR	Mixed Group
4512	Xingxuan2	Anhui(China)	Semi-winter OSR	Mixed Group
4525	D19-5	Anhui(China)	Semi-winter OSR	Mixed Group
4528	912	Anhui(China)	Semi-winter OSR	Group 2
4532	Baihua(2)	Anhui(China)	Semi-winter OSR	Group 2
4533	Baihua(3)	Anhui(China)	Semi-winter OSR	Group 2
4541	638	Shanxi(China)	Winter OSR	Mixed Group
4553	Zaofeng5	Shanxi(China)	Semi-winter OSR	Mixed Group
4575	Yuyou2	Henan(China)	Semi-winter OSR	Group 2
4584	Qingtaipiang Yangyoucai	Hubei(China)	Semi-winter OSR	Group 2
4586	Zoumayang	Hubei(China)	Semi-winter OSR	Group 2
4588	Geleche Yangyoucai	Hubei(China)	Semi-winter OSR	Group 2
4601	85-1	Hubei(China)	Semi-winter OSR	Group 2
4603	88-4-43-1	Hubei(China)	Semi-winter OSR	Group 2
4604	Enyou2	Hubei(China)	Semi-winter OSR	Group 2
4605	Zhongyoudijie1	Hubei(China)	Semi-winter OSR	Mixed Group
4608	Zhongshuang1	Hubei(China)	Semi-winter OSR	Mixed Group
4624	18-8	Hunan(China)	Semi-winter OSR	Group 2
4625	88-161	Hunan(China)	Semi-winter OSR	Group 2
4626	Penglai1	Hunan(China)	Semi-winter OSR	Group 2
4636	320	Hunan(China)	Semi-winter OSR	Mixed Group
4678	Ⅲ-227	Sichuan(China)	Semi-winter OSR	Mixed Group
4679	Ⅲ-229	Sichuan(China)	Semi-winter OSR	Group 2
4708	88-2	Sichuan(China)	Semi-winter OSR	Mixed Group
4711	86126-1-2	Sichuan(China)	Semi-winter OSR	Group 2
4712	90-2	Sichuan(China)	Semi-winter OSR	Group 2
4713	870921-4	Sichuan(China)	Semi-winter OSR	Group 2
4721	(一)63	Sichuan(China)	Semi-winter OSR	Mixed Group
4755	86-18-Ⅱ-14	Chongqing(China)	Semi-winter OSR	Group 2
4767	Kaiyou1	Guizhou(China)	Semi-winter OSR	Group 2
4770	Youyan1	Hubei(China)	Semi-winter OSR	Group 2
4771	Youyan2	Hubei(China)	Semi-winter OSR	Mixed Group
4773	2280249	Hubei(China)	Semi-winter OSR	Group 2
4787	862	Hubei(China)	Semi-winter OSR	Group 2
4793	87-9	Hubei(China)	Semi-winter OSR	Group 2
4796	90-2	Hubei(China)	Semi-winter OSR	Mixed Group
4811	83-258	Tibet(China)	Spring OSR	Mixed Group
4812	Qiongguoqu	Tibet(China)	Spring OSR	Mixed Group
4815	Qingyou12	Qinghai(China)	Spring OSR	Mixed Group
4818	85-15-3-1	Heilongjiang(China)	Spring OSR	Mixed Group
4822	Xuanma2	Heilongjiang(China)	Spring OSR	Group 1
5046	KW long silique	Japan	Winter OSR	Group 2
5049	Chikuzenn	Japan	Winter OSR	Group 2
5058	1-7	Japan	Winter OSR	Mixed Group
5067	Pivot	Canada	Spring OSR	Mixed Group
5068	Annick	South Korea	Winter OSR	Group 1
5070	Velox	South Korea	Winter OSR	Mixed Group
5073	Shiralee	Australia	Spring OSR	Group 2
5075	Yic Kaden	Australia	Spring OSR	Mixed Group
5085	Optima	Denmark	Spring OSR	Group 2
5086	Wikki	Denmark	Spring OSR	Group 1
5087	Viking	Denmark	Winter OSR	Group 1
5102	COBRA	German	Winter OSR	Group 1
5106	Parter	German	Winter OSR	Group 2
5123	7300	German	Winter OSR	Group 1
5126	7306	German	Winter OSR	Group 2
5132	28669	German	Winter OSR	Mixed Group
5150	50202	German	Winter OSR	Group 2
5160	Falcon	German	Winter OSR	Group 2
5170	Koolzaand-2	Holand	Winter OSR	Mixed Group
5171	Sielecki	France	Spring OSR	Group 2
5173	Nevin	United_Kingdom	Winter OSR	Group 2
5175	Ew-2	United_Kingdom	Winter OSR	Mixed Group
5184	Samouran	France	Winter OSR	Group 2
5197	Roman-1	Holand	Winter OSR	Group 2
5202	Tornado	Sweden	Spring OSR	Mixed Group
5209	Legend	Sweden	Spring OSR	Group 1
5210	Grant	Sweden	Spring OSR	Mixed Group
5214	Topas.No. 6050	Sweden	Spring OSR	Group 2
5218	Celebra	Canada	Spring OSR	Mixed Group
5226	Arabelle	Canada	Winter OSR	Group 1
5227	Triton	Canada	Spring OSR	Mixed Group
5232	Profit	Canada	Spring OSR	Group 1
5233	Sel-W	Mexico	Spring OSR	Group 2
5719	317	Anhui(China)	Semi-winter OSR	Mixed Group
5721	6084	Anhui(China)	Semi-winter OSR	Mixed Group
5726	93-2-2	Anhui(China)	Semi-winter OSR	Mixed Group
5728	Gsb604	Anhui(China)	Semi-winter OSR	Group 2
5729	Gsb611	Anhui(China)	Semi-winter OSR	Mixed Group
5731	Gsb612	Anhui(China)	Semi-winter OSR	Group 2
5732	Gsb615	Anhui(China)	Semi-winter OSR	Mixed Group
5734	Gsb627	Anhui(China)	Semi-winter OSR	Mixed Group
5735	Gsb630	Anhui(China)	Semi-winter OSR	Mixed Group
5736	Gsb641	Anhui(China)	Semi-winter OSR	Mixed Group
5741	940171	Anhui(China)	Semi-winter OSR	Group 2
5744	941608	Anhui(China)	Semi-winter OSR	Mixed Group
5750	95-139	Anhui(China)	Semi-winter OSR	Mixed Group
5754	950246	Anhui(China)	Semi-winter OSR	Mixed Group
5755	950229	Anhui(China)	Semi-winter OSR	Mixed Group
5756	951061	Anhui(China)	Semi-winter OSR	Mixed Group
5764	Ab027	Anhui(China)	Semi-winter OSR	Mixed Group
5779	96762	Shanxi(China)	Winter OSR	Mixed Group
5787	96786	Shanxi(China)	Winter OSR	Mixed Group
5788	961331	Shanxi(China)	Winter OSR	Mixed Group
5790	Huangzi2	Shanxi(China)	Winter OSR	Mixed Group
5820	96539	Shanxi(China)	Winter OSR	Mixed Group
5842	96780	Shanxi(China)	Winter OSR	Mixed Group
5863	96628	Shanxi(China)	Winter OSR	Mixed Group
5867	97992	Shanxi(China)	Winter OSR	Group 1
5897	Huangzi4	Shanxi(China)	Winter OSR	Mixed Group
5898	Huangzi5	Shanxi(China)	Winter OSR	Mixed Group
5900	Huangzi7	Shanxi(China)	Winter OSR	Mixed Group
5901	Huangzi8	Shanxi(China)	Winter OSR	Mixed Group
5902	Huangzi9	Shanxi(China)	Winter OSR	Mixed Group
5908	4014	Jiangxi(China)	Semi-winter OSR	Group 2
5911	Shuangyou968	Jiangxi(China)	Semi-winter OSR	Group 2
5913	97Xuan	Sichuan(China)	Semi-winter OSR	Group 2
5914	Chuangyou96Ii45	Sichuan(China)	Semi-winter OSR	Group 2
5915	Chuangyou960-91	Sichuan(China)	Semi-winter OSR	Group 2
5916	I-Y-14youcai	Sichuan(China)	Semi-winter OSR	Group 2
5924	Chuanyou96-98	Sichuan(China)	Semi-winter OSR	Group 2
5939	E097076	Sichuan(China)	Semi-winter OSR	Group 2
5940	Jianyang Youcai	Sichuan(China)	Semi-winter OSR	Group 2
5941	Y018	Sichuan(China)	Semi-winter OSR	Group 2
5947	Hea20	Sichuan(China)	Semi-winter OSR	Group 2
5949	90214-1	Sichuan(China)	Semi-winter OSR	Group 2
5950	93345	Sichuan(China)	Semi-winter OSR	Group 2
5951	93355	Sichuan(China)	Semi-winter OSR	Group 2
5952	90147-8	Sichuan(China)	Semi-winter OSR	Group 2
5954	90-5047	Sichuan(China)	Semi-winter OSR	Group 2
5963	Chaungyou92-005	Sichuan(China)	Semi-winter OSR	Group 2
5964	Chuangyouh-53	Sichuan(China)	Semi-winter OSR	Group 2
5965	Chuangyou92-028	Sichuan(China)	Semi-winter OSR	Group 2
5973	Mianhui1	Sichuan(China)	Semi-winter OSR	Group 2
5979	Mianza94-13	Sichuan(China)	Semi-winter OSR	Group 2
5986	Chuangyou933059	Sichuan(China)	Semi-winter OSR	Group 2
5987	Chuangyou92-054	Sichuan(China)	Semi-winter OSR	Group 2
5989	Heiyoucai	Sichuan(China)	Semi-winter OSR	Group 2
5990	Chengkoushengli	Sichuan(China)	Semi-winter OSR	Group 2
5993	Chuanyou92-057	Sichuan(China)	Semi-winter OSR	Group 2
6019	9918	Qinghai(China)	Spring OSR	Group 1
6038	Kao-48	Hubei(China)	Semi-winter OSR	Group 2
6043	Zhongshuang4	Hubei(China)	Semi-winter OSR	Mixed Group
6106	Cresor	France	Spring OSR	Mixed Group
6115	Startigh	Sweden	Spring OSR	Group 1
6117	Bounty	Sweden	Spring OSR	Mixed Group
6118	Garrison	Sweden	Spring OSR	Mixed Group
6130	92-7-58	Zhejiang(China)	Semi-winter OSR	Mixed Group
6140	Hn-9464	South Korea	Semi-winter OSR	Group 2
6141	Garrison	Sweden	Spring OSR	Mixed Group
6143	Coronet	Sweden	Spring OSR	Group 2
6146	Guue	Sweden	Spring OSR	Group 1
6150	Guuiver	Sweden	Winter OSR	Mixed Group
6151	Chongma	Sweden	Spring OSR	Mixed Group
6154	Iupiter	Sweden	Spring OSR	Group 2
6155	Casion	Sweden	Winter OSR	Mixed Group
6156	Puma-Sv.8627102	Sweden	Winter OSR	Group 1
6177	6177	Japan	Winter OSR	Group 2
6178	6178	Japan	Winter OSR	Group 2
6179	6179	Japan	Winter OSR	Mixed Group
6184	6184	Japan	Winter OSR	Group 2
6185	6185	Japan	Winter OSR	Mixed Group
6187	6187	Japan	Winter OSR	Group 2
6188	6188	Japan	Winter OSR	Mixed Group
6192	Wester	Canada	Spring OSR	Mixed Group
6197	Gcsunder	German	Winter OSR	Group 2
6198	Disamant	German	Winter OSR	Mixed Group
6206	Mar	Poland	Winter OSR	Mixed Group
6209	7304	India	Winter OSR	Mixed Group
6216	34406	India	Winter OSR	Mixed Group
6219	Hanna	Sweden	Spring OSR	Group 1
6220	Marnoo-2	Australia	Spring OSR	Mixed Group
6228	ReainaII	Sweden	Spring OSR	Mixed Group
6231	Star	Denmark	Spring OSR	Group 1
6648	Zheyou17	Zhejiang(China)	Semi-winter OSR	Mixed Group
6862	P6036-1	Hubei(China)	Semi-winter OSR	Mixed Group
6871	P6036-2	Hubei(China)	Semi-winter OSR	Mixed Group
6872	699	Hubei(China)	Semi-winter OSR	Mixed Group
6873	P4099	Hubei(China)	Semi-winter OSR	Group 2
6874	56602	Hubei(China)	Semi-winter OSR	Group 2
6894	99-1055	Jiangsu(China)	Semi-winter OSR	Mixed Group
6932	Zhongshuang9	Hubei(China)	Semi-winter OSR	Group 2
6940	Zheyou18	Zhejiang(China)	Semi-winter OSR	Mixed Group
6941	You88	Zhejiang(China)	Semi-winter OSR	Mixed Group
6943	Huyou17	Shanghai(China)	Semi-winter OSR	Mixed Group
6958	Yangjian8	Jiangsu(China)	Semi-winter OSR	Mixed Group
6968	Zhongnongyou136	Hubei(China)	Semi-winter OSR	Group 2
6979	Huyou18	Shanghai(China)	Semi-winter OSR	Mixed Group
6999	Xiwang106	Hubei(China)	Semi-winter OSR	Mixed Group
7002	Zheyou5002	Zhejiang(China)	Semi-winter OSR	Group 2
7022	Hongyou3	Yunnan(China)	Semi-winter OSR	Mixed Group
7028	24729	Hubei(China)	Semi-winter OSR	Mixed Group
7410	Yang6614	Jiangsu(China)	Semi-winter OSR	Mixed Group
7411	Su6106	Jiangsu(China)	Semi-winter OSR	Mixed Group
7412	Suj209	Jiangsu(China)	Semi-winter OSR	Group 2
7413	Zheyou6001	Zhejiang(China)	Semi-winter OSR	Mixed Group
7414	Shengguang77	Hubei(China)	Semi-winter OSR	Group 2
7415	68232	Hubei(China)	Semi-winter OSR	Mixed Group
7416	Huyou19	Shanghai(China)	Semi-winter OSR	Group 2
7417	Yangguang2008	Hubei(China)	Semi-winter OSR	Mixed Group
7418	N5424	Jiangsu(China)	Semi-winter OSR	Mixed Group
7420	N6013	Jiangsu(China)	Semi-winter OSR	Mixed Group
7421	Yan6015	Jiangsu(China)	Semi-winter OSR	Mixed Group
7422	Yangj6771	Jiangsu(China)	Semi-winter OSR	Mixed Group
7423	G142	Zhejiang(China)	Semi-winter OSR	Mixed Group
7424	Kt0601	Yunnan(China)	Semi-winter OSR	Mixed Group
7425	Yangza1	Jiangsu(China)	Semi-winter OSR	Group 2
7426	8M2280	Hubei(China)	Semi-winter OSR	Mixed Group
* Subgroups defined by STRUCTURE when K=2
