# Supplementary material for: An Integration of Genome-Wide Association Study and Gene Co-expression Network Analysis Identifies Candidate Genes of Stem Lodging-Related Traits in Brassica napus
Source: Front Plant Sci. 2018 Jun 12;9:796. doi: 10.3389/fpls.2018.00796 (PMC6006280; doi:10.3389/fpls.2018.00796)
Supplement: TABLE S2 — ANOVA and broad-sense heritability for stem lodging-related traits. [file Table_2.XLSX]

## Sheet: Sheet1
Table S2. ANOVA and broad-sense heritability for stem lodging-related traits.
Traits	Variance resource	DF	MS	F-value	P-value	H2
SBR	Genotype	471	1591.88	3.02285	1.2911e-80	0.67459
	Location	2	462794	878.812	0
	Year	1	214894	408.068	2.04618e-87
	Genotype×Location	942	745.572	1.41579	2.36982e-13
	Genotype×Year	471	863.198	1.63915	3.11772e-15
	Error	5192	526.613
SD	Genotype	471	19.9489	2.02874	7.06639e-31	0.613018
	Location	2	3891.16	395.718	1.10936e-160
	Year	1	2697.86	274.363	4.32429e-60
	Genotype×Location	942	12.0424	1.22467	1.64248e-05
	Genotype×Year	471	13.8804	1.4116	4.81999e-08
	Error	5192	9.83316
SS	Genotype	471	0.0927532	2.81183	2.31932e-69	0.665407
	Location	2	9.13035	276.788	6.00862e-115
	Year	1	13.8616	420.217	7.27565e-90
	Genotype×Location	942	0.0472258	1.43166	3.90843e-14
	Genotype×Year	471	0.0508005	1.54003	7.00673e-12
	Error	5192	0.0329867
LC	Genotype	471	3.5048e+06	1.60683	1.31111e-13	0.518472
	Location	2	1.08933e+08	49.942	3.91172e-22
	Year	1	6.83541e+08	313.38	1.98087e-67
	Genotype×Location	942	2.64195e+06	1.21124	7.18939e-05
	Genotype×Year	471	4.02177e+06	1.84384	4.20108e-22
	Error	3776	2.18119e+06
SBR, stem breaking resistance (N); SD, stem diameter (mm); SS, stem stength(N/mm2); LC, lodging coefficient; DF, degree freedom; MS, means quare; H2, broad-sense heritability.
