# Supplementary material for: An Integration of Genome-Wide Association Study and Gene Co-expression Network Analysis Identifies Candidate Genes of Stem Lodging-Related Traits in Brassica napus
Source: Front Plant Sci. 2018 Jun 12;9:796. doi: 10.3389/fpls.2018.00796 (PMC6006280; doi:10.3389/fpls.2018.00796)
Supplement: TABLE S3 — List of SNPs associated significantly with stem lodging-related traits. [file Table_3.XLSX]

## Sheet: Sheet1
Table S3. List of SNPs associated significantly with stem lodging related traits
Traits	SNP	Chromosome	Position	Alleles	Models	Max –log10(P)	Max R2(%)	Environmentes
SBR	Bn-A03-p20008868	A3	18880343	A/C	GLM	4.6592	0.04239	E2,BLUP
	Bn-A03-p20025367	A3	18896838	A/C	GLM	5.01581	0.04576	E2,BLUP
	Bn-A03-p25951191	A3	24310057	T/C	GLM	5.22273	0.04966	E1,BLUP
	Bn-A04-p11795779	A4	12796886	T/C	GLM	4.60954	0.04132	E2
	Bn-A05-p10719967	A5	9301051	T/C	GLM	4.36176	0.04165	BLUP
	Bn-A05-p10951975	A5	9544919	T/C	GLM	4.56833	0.04372	BLUP
	Bn-A05-p11254494	A5	9654035	T/C	GLM	4.06998	0.03914	BLUP
	Bn-A05-p11225095	A5	9675963	T/G	GLM	4.21945	0.04056	BLUP
	Bn-A05-p15385848	A5	11860889	T/G	GLM	5.8663	0.05619	E2,BLUP
	Bn-A02-p300727	A7	12926350	A/C	GLM	4.143	0.03969	E1,BLUP
	Bn-A02-p303085	A7	12928707	T/C	GLM	4.12564	0.03953	E1,BLUP
	Bn-A02-p303243	A7	12928865	A/G	GLM	4.13294	0.03951	E1,BLUP
	Bn-A02-p303330	A7	12928952	T/C	GLM	4.13294	0.03951	E1,BLUP
	Bn-A02-p303375	A7	12929097	A/G	GLM	4.13294	0.03951	E1,BLUP
	Bn-A02-p308370	A7	12938101	T/C	GLM	4.13294	0.03951	E1,BLUP
	Bn-A07-p21699999	A7	23229655	A/C	GLM	4.00353	0.03634	E2
	Bn-A08-p12794893	A8	10478921	T/C	GLM	5.9206	0.05648	E2,BLUP
	Bn-A08-p12797532	A8	10481443	A/C	GLM	5.79285	0.05511	E2,BLUP
	Bn-A08-p12599446	A8	10515552	T/C	GLM	6.19699	0.059	E1,E2,BLUP
	Bn-A08-p12814556	A8	10580049	T/C	GLM	5.32958	0.05094	BLUP
	Bn-A08-p13030362	A8	10839241	A/C	GLM	4.10538	0.04285	BLUP
	Bn-A08-p13271950	A8	11040847	T/C	GLM	6.03313	0.06019	E1,E2,BLUP
	Bn-A08-p13626982	A8	11378003	T/C	MLM	4.26061	0.04264	E5
					GLM	4.26435	0.03941	E5
	Bn-A05-p8120997	A8	17543962	T/C	GLM	4.08345	0.03773	E5
					MLM	4.75776	0.04742	E5
	Bn-A09-p3051349	A9	2971385	T/C	GLM	4.46601	0.04294	BLUP
	Bn-A09-p3116738	A9	3051960	A/G	GLM	4.09593	0.03932	BLUP
	Bn-A09-p3452203	A9	3280466	A/G	GLM	5.0607	0.04838	E2,BLUP
	Bn-A10-p5143067	A10	4733206	A/G	GLM	4.11912	0.04215	E4
	Bn-A10-p5143614	A10	4733753	A/G	GLM	5.41638	0.05504	E4
					MLM	4.74669	0.0504	E4
	Bn-A10-p7976115	A10	9623211	A/C	GLM	5.15392	0.05004	E2,BLUP
	Bn-A10-p13677412	A10	13717953	T/G	GLM	5.02183	0.04631	E5
	Bn-scaff_26075_1-p206627	A10	15844843	T/C	GLM	4.23802	0.04813	E2
	Bn-scaff_17721_1-p263958	C2	44063987	A/C	GLM	4.33565	0.04046	E5
	Bn-scaff_17721_1-p251095	C2	44074670	A/G	GLM	5.46425	0.05033	E5
	Bn-scaff_17721_1-p234664	C2	44092219	T/C	GLM	5.23887	0.04954	E5
	Bn-scaff_17721_1-p232129	C2	44094615	A/G	GLM	5.23887	0.04954	E5
	Bn-scaff_17721_1-p202818	C2	44126033	T/C	GLM	5.81727	0.05389	E5
	Bn-scaff_17721_1-p189932	C2	44137440	T/C	GLM	5.81727	0.05389	E5
	Bn-scaff_17721_1-p188362	C2	44139010	A/C	GLM	5.81727	0.05389	E5
	Bn-scaff_17721_1-p175936	C2	44151536	T/C	GLM	5.23887	0.04954	E5
	Bn-scaff_17721_1-p175463	C2	44152009	T/G	GLM	5.81727	0.05389	E5
	Bn-scaff_17177_1-p954574	C2	44249626	T/C	GLM	5.95754	0.0551	E5
	Bn-scaff_17177_1-p951734	C2	44252466	A/C	GLM	6.24535	0.05768	E5
					MLM	4.36673	0.04401	E5
	Bn-scaff_17177_1-p951499	C2	44252801	A/C	GLM	6.24535	0.05768	E5
	Bn-scaff_17177_1-p947071	C2	44258767	A/G	GLM	5.89507	0.05448	E5
	Bn-scaff_17177_1-p935892	C2	44269944	A/G	GLM	5.98974	0.05596	E5
	Bn-scaff_17177_1-p836129	C2	44366344	A/G	GLM	6.24535	0.05768	E5
	Bn-scaff_17177_1-p532521	C2	44698761	A/G	GLM	4.10374	0.03963	BLUP
	Bn-scaff_16002_1-p2172421	C3	12219634	A/G	GLM	4.63129	0.04417	E1,BLUP
	Bn-scaff_16002_1-p2169437	C3	12222718	A/G	GLM	4.63129	0.04417	E1,BLUP
	Bn-scaff_22466_1-p897292	C3	14983794	T/G	GLM	4.61777	0.04404	E1,BLUP
	Bn-scaff_22466_1-p902407	C3	14994270	A/G	GLM	4.38941	0.04191	E1,BLUP
	Bn-scaff_22466_1-p918439	C3	15009719	T/C	GLM	4.38941	0.04191	E1,BLUP
	Bn-scaff_22466_1-p942445	C3	15049944	T/C	GLM	4.38941	0.04191	E1,BLUP
	Bn-scaff_22466_1-p945644	C3	15052847	A/G	GLM	4.38941	0.04191	E1,BLUP
	Bn-scaff_22466_1-p945763	C3	15052866	T/C	GLM	4.38941	0.04191	E1,BLUP
	Bn-scaff_22466_1-p945925	C3	15053027	A/G	GLM	4.22291	0.04209	E1
	Bn-scaff_22466_1-p946609	C3	15053711	T/C	GLM	4.38941	0.04191	E1,BLUP
	Bn-scaff_22466_1-p946980	C3	15054181	T/C	GLM	4.38941	0.04191	E1,BLUP
	Bn-scaff_22466_1-p954685	C3	15056270	T/C	GLM	4.38941	0.04191	E1,BLUP
	Bn-scaff_22466_1-p955103	C3	15056688	T/C	GLM	4.23712	0.03985	E1
	Bn-scaff_22466_1-p956140	C3	15057249	T/G	GLM	4.23712	0.03985	E1
	Bn-A08-p12660208	C3	56050730	A/C	GLM	6.07464	0.05834	E2,BLUP
	Bn-scaff_20270_1-p167746	C4	46323993	T/C	MLM	4.19453	0.04257	E2
	Bn-scaff_17441_1-p558858	C5	39691922	T/C	GLM	4.19815	0.04242	E2
	Bn-scaff_17088_3-p275459	C6	12117091	A/C	GLM	4.8531	0.04719	E2,BLUP
	Bn-scaff_21352_1-p118106	C6	14676190	T/G	GLM	4.75105	0.04528	BLUP
	Bn-scaff_21352_1-p119909	C6	14677885	T/G	GLM	4.67875	0.0447	BLUP
	Bn-scaff_21352_1-p123512	C6	14681491	A/G	GLM	4.75105	0.04528	BLUP
	Bn-scaff_21352_1-p177265	C6	14741978	A/C	GLM	4.75105	0.04528	BLUP
	Bn-scaff_21352_1-p185592	C6	14750449	A/G	GLM	4.75105	0.04528	BLUP
	Bn-scaff_21352_1-p216281	C6	14780485	T/G	GLM	4.68407	0.04504	BLUP
	Bn-scaff_16545_1-p200937	C8	14117544	T/C	GLM	4.12719	0.03946	BLUP
	Bn-scaff_16545_1-p210777	C8	14127324	A/G	GLM	4.12719	0.03946	BLUP
	Bn-scaff_16361_1-p317762	C8	27791286	A/G	GLM	4.1627	0.03924	E1
					MLM	4.26956	0.04317	E1,BLUP
	Bn-scaff_16361_1-p1241043	C8	28722696	A/C	GLM	4.03137	0.03936	E3
	Bn-scaff_16361_1-p1267335	C8	28749469	T/C	GLM	4.03137	0.03936	E3
	Bn-scaff_16197_1-p2366422	C8	31829912	T/C	MLM	4.20873	0.04253	BLUP
SD	Bn-A02-p17381818	A2	14550656	T/C	GLM	4.24659	0.04122	E3
					MLM	4.11596	0.04271	E3
	Bn-A04-p11191754	A4	12343704	A/C	GLM	5.217	0.05046	E3
					MLM	4.96078	0.05095	E3
	Bn-A04-p11197346	A4	12349477	A/C	GLM	5.22739	0.05045	E3
					MLM	4.96078	0.05095	E3
	Bn-A04-p18090397	A4	18177426	T/C	GLM	4.69596	0.05265	BLUP
	Bn-A04-p18125679	A4	18211065	T/G	GLM	4.2044	0.0402	BLUP
	Bn-A04-p18152854	A4	18236765	T/G	GLM	4.75823	0.04528	BLUP
	Bn-A08-p8587056	A8	7466594	A/G	GLM	4.08832	0.03619	E2
	Bn-A08-p12794893	A8	10478921	T/C	GLM	5.33363	0.0505	BLUP
	Bn-A08-p12797532	A8	10481443	A/C	GLM	5.44889	0.05149	BLUP
	Bn-A08-p12599446	A8	10515552	T/C	GLM	5.58784	0.05283	E1,BLUP
	Bn-A08-p12814556	A8	10580049	T/C	GLM	5.26864	0.04986	BLUP
	Bn-A08-p12940197	A8	10716350	T/C	GLM	4.01408	0.03801	BLUP
	Bn-A08-p13271950	A8	11040847	T/C	GLM	4.1135	0.0409	BLUP
	Bn-A10-p11105998	A10	12462102	A/G	GLM	4.10397	0.03866	E1
					MLM	4.41461	0.04716	E1
	Bn-A10-p11311425	A10	12610438	T/C	GLM	4.73696	0.04612	E3
					MLM	4.14536	0.04334	E3
	Bn-A10-p15727608	A10	15821274	T/C	GLM	4.24794	0.04137	E3
	Bn-scaff_19244_1-p517124	C1	449324	A/G	GLM	4.25081	0.03861	E2
	Bn-scaff_19244_1-p551168	C1	473498	A/G	GLM	4.05024	0.03679	E2
	Bn-scaff_17067_1-p990270	C2	30714264	A/G	MLM	4.00177	0.04104	E4
	Bn-scaff_22466_1-p955103	C3	15056688	T/C	GLM	4.06753	0.03575	E1
	Bn-scaff_22466_1-p956140	C3	15057249	T/G	GLM	4.06753	0.03575	E1
	Bn-A08-p12660208	C3	56050730	A/C	GLM	5.67436	0.05418	BLUP
	Bn-scaff_16397_1-p636872	C6	32287187	A/G	GLM	4.13103	0.03816	E1
	Bn-scaff_16397_1-p632838	C6	32291517	T/C	GLM	4.00661	0.03682	E1
	Bn-scaff_16361_1-p317762	C8	27791286	A/G	MLM	4.23641	0.04254	E1
	Bn-scaff_16361_1-p1241043	C8	28722696	A/C	GLM	5.17182	0.04993	E3
					MLM	4.32057	0.04423	E3
	Bn-scaff_16361_1-p1256412	C8	28737247	A/G	GLM	4.88867	0.04733	E3
					MLM	4.09329	0.04205	E3
	Bn-scaff_16361_1-p1263377	C8	28745677	A/G	GLM	4.88867	0.04733	E3
					MLM	4.09329	0.04205	E3
	Bn-scaff_16361_1-p1267335	C8	28749469	T/C	GLM	5.17182	0.04993	E3
					MLM	4.32057	0.04423	E3
	Bn-scaff_16361_1-p1267651	C8	28749785	T/C	GLM	4.88867	0.04733	E3
					MLM	4.09329	0.04205	E3
	Bn-scaff_16197_1-p273402	C8	33735151	A/C	GLM	4.12438	0.0393	E3,BLUP
SS	Bn-A02-p10107504	A2	6933355	T/C	GLM	4.75801	0.04604	E1
	Bn-A04-p2903530	A4	2567077	A/G	GLM	4.26874	0.04058	E2
	Bn-A04-p2913939	A4	2572013	A/G	GLM	4.03789	0.03843	E2
	Bn-A04-p2914409	A4	2572583	A/G	GLM	4.03789	0.03843	E2
	Bn-A04-p2921313	A4	2575609	T/G	GLM	4.03789	0.03843	E2
	Bn-A04-p2921682	A4	2575878	T/C	GLM	4.02001	0.03836	E2
	Bn-A04-p2921832	A4	2576028	A/G	GLM	4.03789	0.03843	E2
	Bn-A04-p2923396	A4	2577925	A/G	GLM	4.03789	0.03843	E2
	Bn-A04-p2925273	A4	2587159	A/G	GLM	4.03789	0.03843	E2
	Bn-A08-p1324618	A5	8589674	A/G	GLM	4.24189	0.04371	E1
	Bn-A08-p1319548	A5	8600262	A/G	GLM	4.24189	0.04371	E1
	Bn-Scaffold000218-p18252	A5	8636852	T/G	GLM	4.10054	0.03973	E1
	Bn-A05-p16738871	A5	15424656	A/C	GLM	4.47002	0.04256	E2
	Bn-A05-p16846880	A5	15536868	T/C	GLM	4.44472	0.04233	E2
	Bn-A06-p798821	A6	1018089	A/G	GLM	4.0951	0.04006	BLUP
	Bn-A06-p2756247	A6	2678948	A/G	GLM	4.05359	0.03865	E2
	Bn-A07-p13513850	A7	15527556	A/G	GLM	4.19823	0.04174	E3
	Bn-A07-p21095697	A7	22638792	T/C	GLM	4.10641	0.04147	E3
	Bn-A07-p21096350	A7	22639428	A/G	GLM	4.02172	0.04012	E3
	Bn-A07-p21096706	A7	22639684	T/C	GLM	4.2789	0.04291	E3
					MLM	4.09687	0.04237	E3
	Bn-A10-p6148523	A10	5769960	A/C	GLM	4.20565	0.0409	E5,BLUP
					MLM	4.03779	0.04048	E5
	Bn-A10-p6233556	A10	7058925	A/G	GLM	5.38347	0.05211	BLUP
	Bn-A10-p13508970	A10	13564911	A/G	GLM	4.1649	0.04056	BLUP
	Bn-scaff_16300_1-p284543	C2	20002239	A/C	GLM	4.04618	0.03893	E2
	Bn-scaff_16002_1-p2491687	C3	11882737	T/C	GLM	4.41285	0.04276	E1
	Bn-scaff_16002_1-p2172421	C3	12219634	A/G	GLM	4.14505	0.04015	E1
	Bn-scaff_16002_1-p2169437	C3	12222718	A/G	GLM	4.14505	0.04015	E1
	Bn-scaff_22933_1-p109175	C4	1563	A/G	GLM	4.23412	0.04322	BLUP
	Bn-scaff_22933_1-p95702	C4	15038	T/C	GLM	4.10705	0.04177	BLUP
	Bn-scaff_22933_1-p84310	C4	28793	A/G	GLM	4.34217	0.04411	BLUP
	Bn-scaff_22933_1-p80799	C4	32303	A/G	GLM	4.34217	0.04411	BLUP
	Bn-scaff_22933_1-p76584	C4	34050	A/G	GLM	4.34217	0.04411	BLUP
	Bn-scaff_18607_1-p283263	C8	801877	A/C	GLM	4.52853	0.04411	E1,BLUP
	Bn-scaff_16361_1-p236123	C8	27747488	T/G	GLM	4.38643	0.04357	E3
					MLM	4.02568	0.04215	E3
	Bn-scaff_16361_1-p451050	C8	27946743	A/G	GLM	5.01492	0.05457	E3
					MLM	4.79361	0.05442	E3
LC	Bn-A04-p2689124	A4	2395619	T/C	GLM	4.45666	0.05436	E4
	Bn-A04-p2941201	A4	2602260	A/G	GLM	4.32359	0.05305	E4
	Bn-A04-p10760138	A4	11898764	T/C	GLM	5.15237	0.05001	E5
					MLM	4.41367	0.04513	E5
	Bn-A04-p10760352	A4	11898968	A/G	GLM	5.51167	0.05329	E5
					MLM	4.78592	0.04903	E5
	Bn-A04-p17239071	A4	17359747	T/C	GLM	4.4888	0.04355	BLUP
	Bn-A06-p25786733	A6	24108964	A/G	GLM	5.11378	0.04936	BLUP
					MLM	4.08001	0.04116	BLUP
	Bn-A07-p8162493	A7	9611321	T/C	GLM	5.27773	0.06404	E4
					MLM	4.54808	0.0588	E4
	Bn-A07-p9945186	A7	11221881	A/G	GLM	4.13437	0.0404	E5
	Bn-A08-p13958465	A8	11688336	T/C	GLM	4.06464	0.04984	E4
	Bn-A10-p8745850	A10	10149727	A/G	GLM	4.33952	0.0493	E3
	Bn-A10-p8747062	A10	10150838	T/C	GLM	5.16828	0.05844	E3
	Bn-scaff_18936_1-p240670	C3	2852301	T/C	GLM	4.47125	0.05989	E4
	Bn-scaff_17799_1-p841812	C6	35750619	A/G	GLM	4.49652	0.05819	E4
	Bn-scaff_16069_1-p4478419	C7	40812694	T/G	GLM	4.38127	0.04989	E3
SBR, stem breaking resistance; SD, stem diameter; SS, stem stength; LC, lodging coefficient.
