# Supplementary material for: An Integration of Genome-Wide Association Study and Gene Co-expression Network Analysis Identifies Candidate Genes of Stem Lodging-Related Traits in Brassica napus
Source: Front Plant Sci. 2018 Jun 12;9:796. doi: 10.3389/fpls.2018.00796 (PMC6006280; doi:10.3389/fpls.2018.00796)
Supplement: TABLE S4 — The loci significantly associated with stem lodging-related traits. [file Table_4.XLSX]

## Sheet: Sheet1
Table S4. The loci significantly associated with stem lodging-related traits
Traits	Locus	Chr	Locus interval	Models	Peak SNP	Max -Log10(P)	Max R2	Environments
SBR	SBR-A03a	A03	18880343-18896838	GLM	Bn-A03-p20025367	5.02	0.0449	E2, BLUP
	SBR-A03b	A03	24244535-24418751	GLM	Bn-A03-p25951191	4.21	0.0396	E1, BLUP
	SBR-A04	A04	12690865-12822950	GLM	Bn-A04-p11795779	4.61	0.0413	E2
	SBR-A05	A05	9301051-11860889	GLM	Bn-A05-p15385848	5.87	0.0562	E3, BLUP
	SBR-A07a	A07	12926350-12938101	GLM	Bn-A02-p300727	4.14	0.0397	E1, BLUP
	SBR-A07b	A07	22816800-23356714	GLM	Bn-A07-p21699999	4	0.0363	E2
	SBR-A08a	A08	10478921-11378003	GLM	Bn-A08-p12599446	6.2	0.0602	E1, E2, E3, E5, BLUP
	SBR-A08b	A08	11367676-11415688	MLM	Bn-A08-p13626982	4.26061	0.04264	E5
	SBR-A08c	A08	17348729-17783200	GLM, MLM	Bn-A05-p8120997	4.75776	0.04742	E5
	SBR-A09	A09	2971385-3776170	GLM	Bn-A09-p3452203	5.06	0.0484	E2, BLUP
	SBR-A10a	A10	4733206-4733753	GLM, MLM	Bn-A10-p5143614	5.42	0.055	E4
	SBR-A10b	A10	9568864-9623211	GLM	Bn-A10-p7976115	5.15	0.05	E3, BLUP
	SBR-A10c	A10	13680594-13717953	GLM	Bn-A10-p13677412	5.02	0.0463	E5
	SBR-A10d	A10	15807829-15893860	GLM	Bn-scaff_26075_1-p206627	4.24	0.0481	E3
	SBR-C02a	C02	44063987-44698761	MLM	Bn-scaff_17177_1-p951734	4.36673	0.04401	E5
	SBR-C02b	C02	44063987-44698761	GLM	Bn-scaff_17177_1-p836129	6.25	0.0577	E5, BLUP
	SBR-C03a	C03	12219634-12222718	GLM	Bn-scaff_16002_1-p2172421	4.63	0.0442	E1, BLUP
	SBR-C03b	C03	14983794-15057249	GLM	Bn-scaff_22466_1-p897292	4.62	0.044	E1, BLUP
	SBR-C03c	C03	56000730-56100730	GLM	Bn-A08-p12660208	6.07	0.0583	E2, BLUP
	SBR-C04	C04	45942077-46840557	MLM	Bn-scaff_20270_1-p167746	4.19453	0.04257	E2
	SBR-C05	C05	39691922-40132493	GLM	Bn-scaff_17441_1-p558858	4.2	0.0424	E3
	SBR-C06a	C06	11676488-12448206	GLM	Bn-scaff_17088_3-p275459	4.85	0.0472	E3, BLUP
	SBR-C06b	C06	14676190-14780485	GLM	Bn-scaff_21352_1-p118106	4.75	0.0453	BLUP
	SBR-C08a	C08	14117544-14127324	GLM	Bn-scaff_16545_1-p200937	4.13	0.0395	BLUP
	SBR-C08b	C08	27791286-28749469	GLM, MLM	Bn-scaff_16361_1-p317762	4.26956	0.04317	E1, E3, BLUP
	SBR-C08c	C08	31789099-31910333	MLM	Bn-scaff_16197_1-p2366422	4.21	0.04253	BLUP
SD	SD-A02	A02	14500656-14600656	GLM, MLM	Bn-A02-p17381818	4.24659	0.0427	E3
	SD-A04a	A04	12213778-12349738	MLM	Bn-A04-p11191754	4.96078	0.05095	E3
	SD-A04b	A04	12343704-12349738	GLM	Bn-A04-p11197346	5.22739	0.05045	E3
	SD-A04c	A04	18176783-18252580	GLM	Bn-A04-p18152854	4.75823	0.05265	BLUP
	SD-A08a	A08	6951542-7812897	GLM	Bn-A08-p8587056	4.08832	0.03619	E2
	SD-A08b	A08	10458182-11040847	GLM	Bn-A08-p12599446	5.58784	0.05283	E1,BLUP
	SD-A10a	A10	12462102-12610438	MLM	Bn-A10-p11105998	4.41461	0.04716	E1,E3
	SD-A10b	A10	12462102-12662334	GLM	Bn-A10-p11311425	4.73696	0.04612	E1,E3
	SD-A10c	A10	15814975-15821274	GLM	Bn-A10-p15727608	4.24794	0.04137	E3
	SD-C01	C01	17713-676766	GLM	Bn-scaff_19244_1-p517124	4.25081	0.03861	E2
	SD-C02	C02	30294391-31173401	MLM	Bn-scaff_17067_1-p990270	4.00177	0.04104	E4
	SD-C03a	C03	15053195-15106646	GLM	Bn-scaff_22466_1-p955103	4.06753	0.03575	E1
	SD-C03b	C03	55942803-56466188	GLM	Bn-A08-p12660208	5.67436	0.05418	BLUP
	SD-C06	C06	32216371-32291517	GLM	Bn-scaff_16397_1-p636872	4.13103	0.03816	E1
	SD-C08a	C08	27791286-28749785	GLM, MLM	Bn-scaff_16361_1-p1267335	5.17182	0.04993	E1,E3
	SD-C08b	C08	33479443-33806530	GLM	Bn-scaff_16197_1-p273402	4.12438	0.0393	E3,BLUP
SS	SS-A02	A02	6445391-6937402	GLM	Bn-A02-p10107504	4.75801	0.04604	E1
	SS-A04	A04	2559552-2730454	GLM	Bn-A04-p2903530	4.26874	0.04058	E2
	SS-A05a	A05	8481890-8857708	GLM	Bn-A08-p1324618	4.24189	0.04371	E1
	SS-A05b	A05	15424656-15536868	GLM	Bn-A05-p16738871	4.47002	0.04256	E2
	SS-A06	A06	1018089-2678948	GLM	Bn-A06-p798821	4.0951	0.04006	E2,BLUP
	SS-A07a	A07	15526911-15527556	GLM	Bn-A07-p13513850	4.19823	0.04174	E3
	SS-A07b	A07	22258677-22639684	GLM, MLM	Bn-A07-p21096706	4.2789	0.04291	E3
	SS-A10a	A10	5769960-7058925	GLM	Bn-A10-p6233556	5.38347	0.05211	E4,BLUP
	SS-A10b	A10	5769960-7058925	MLM	Bn-A10-p6148523	4.03779	0.04048	E4
	SS-A10c	A10	13524108-13680594	GLM	Bn-A10-p13508970	4.1649	0.04056	BLUP
	SS-C02	C02	19966877-20180960	GLM	Bn-scaff_16300_1-p284543	4.04618	0.03893	E2
	SS-C03	C03	11882737-12222718	GLM	Bn-scaff_16002_1-p2491687	4.41285	0.04276	E1
	SS-C04	C04	1563-34050	GLM	Bn-scaff_22933_1-p76584	4.34217	0.04411	BLUP
	SS-C08a	C08	801877-851877	GLM	Bn-scaff_18607_1-p283263	4.52853	0.04411	E1,BLUP
	SS-C08b	C08	27604355-27952594	GLM, MLM	Bn-scaff_16361_1-p451050	5.01492	0.05457	E3
LC	LC-A04a	A04	2395619-2602260	GLM	Bn-A04-p2689124	4.45666	0.05436	E4
	LC-A04b	A04	11829976-11898968	GLM, MLM	Bn-A04-p10760352	5.51167	0.05329	E5
	LC-A04c	A04	17237756-17424260	GLM	Bn-A04-p17239071	4.4888	0.04355	BLUP
	LC-A06	A06	24058964-24158964	GLM, MLM	Bn-A06-p25786733	5.11378	0.04936	BLUP
	LC-A07	A07	9611321-11221881	GLM, MLM	Bn-A07-p8162493	5.27773	0.06404	E4,E5
	LC-A08	A08	11437182-11688336	GLM	Bn-A08-p13958465	4.06464	0.04984	E4
	LC-A10	A10	10100838-10200838	GLM	Bn-A10-p8747062	5.16828	0.05844	E3
	LC-C03	C03	2630227-2852301	GLM	Bn-scaff_18936_1-p240670	4.47125	0.05989	E4
	LC-C06	C06	35700619-35800619	GLM	Bn-scaff_17799_1-p841812	4.49652	0.05819	E4
	LC-C07	C07	40762694-40862694	GLM	Bn-scaff_16069_1-p4478419	4.38127	0.04989	E3
