# Supplementary material for: An Integration of Genome-Wide Association Study and Gene Co-expression Network Analysis Identifies Candidate Genes of Stem Lodging-Related Traits in Brassica napus
Source: Front Plant Sci. 2018 Jun 12;9:796. doi: 10.3389/fpls.2018.00796 (PMC6006280; doi:10.3389/fpls.2018.00796)
Supplement: TABLE S5 — Summary of reads generated by RNA-seq. [file Table_5.XLSX]

## Sheet: Sheet1
Table S5. Summary of reads generated by RNA-seq
Sample namea	Raw reads	Clean reads	Error rate(%)	Q20(%)b	Q30(%)b	GC content(%)	Total mapped reads	The percentage of total mapped reads in clean reads	Uniquely mapped reads	The percentage of uniquely reads in clean reads	Multiple mapped reads	The percentage of multiple reads in clean reads
FH_1	48253124	48073578	0.01	97.62	95.78	46.58	41588030	0.8651	39318723	0.8179	2269307	0.0472
FH_2	46861600	46695336	0.01	97.85	96.15	46.12	40533982	0.8681	38285303	0.8199	2248679	0.0482
FH_3	51236550	51040860	0.01	97.6	95.77	46.43	44466485	0.8712	42068847	0.8242	2397638	0.047
FL_1	51814406	51622970	0.01	97.64	95.82	46.83	44560457	0.8632	42034760	0.8143	2525697	0.0489
FL_2	55380464	55182344	0.01	97.87	96.19	46.36	46803894	0.8482	43987743	0.7971	2816151	0.051
FL_3	49713774	49533932	0.01	97.79	96.06	46.81	43613039	0.8805	41399679	0.8358	2213360	0.0447
SH_1	52546048	52356984	0.01	97.86	96.17	46.24	42605621	0.8138	40305195	0.7698	2300426	0.0439
SH_2	48774586	48600150	0.01	97.83	96.12	46.43	41418330	0.8522	39020072	0.8029	2398258	0.0493
SH_3	57270770	57063298	0.01	97.75	96.01	46.34	49049688	0.8596	46358640	0.8124	2691048	0.0472
SL_1	46914624	46744154	0.01	97.73	95.95	46.6	39382197	0.8425	37135470	0.7944	2246727	0.0481
SL_2	49210144	49024186	0.01	97.46	95.55	46.8	41904992	0.8548	39214604	0.7999	2690388	0.0549
SL_3	47635570	47460348	0.01	97.73	95.96	46.59	42082774	0.8867	39501161	0.8323	2581613	0.0544
a the number after sample indicated different biological repetition.
b Q20 and Q30: the proportion of base with Phred value higher than 20 or 30 in total of base.
