# Supplementary material for: An Integration of Genome-Wide Association Study and Gene Co-expression Network Analysis Identifies Candidate Genes of Stem Lodging-Related Traits in Brassica napus
Source: Front Plant Sci. 2018 Jun 12;9:796. doi: 10.3389/fpls.2018.00796 (PMC6006280; doi:10.3389/fpls.2018.00796)
Supplement: TABLE S6 — List of 8850 genes assigned into 25 different modules and their corresponding FPKM value across 12 samples. [file Table_6.XLSX]

## Sheet: moduleColors
Table S6. List of 8850 genes assigned into 25 different modules and their corresponding FPKM value across 12 samples
geneID	Modules	FPKM value
		FH_1	FH_2	FH_3	FL_1	FL_2	FL_3	SH_1	SH_2	SH_3	SL_1	SL_2	SL_3
BnaA07g19760D	blue2	25.4436	22.0564	21.0425	31.7448	13.9818	25.9952	53.575	48.9311	32.6469	18.4193	16.7381	26.3295
BnaA01g20890D	blue2	6.41905	8.29115	9.97213	6.85887	5.8639	8.8227	16.6767	19.9568	5.10593	14.4802	30.8002	11.8615
BnaC05g01790D	blue2	7.85691	4.82188	11.1226	7.69429	5.8113	4.87567	7.77371	13.7495	5.20823	6.93282	7.97865	7.89784
BnaC09g53670D	blue2	4.90036	8.93582	7.24227	6.32764	9.1189	9.66133	11.8886	15.129	9.21186	7.1973	4.36722	7.40007
BnaC04g08310D	blue2	11.2126	22.717	32.1306	11.1334	5.81111	12.9516	43.139	36.4595	23.7583	22.7547	100.167	19.5933
BnaA06g01770D	blue2	19.8776	26.1851	24.6441	18.816	8.79801	13.7819	43.0949	50.5573	17.3682	37.5428	19.4866	29.9459
BnaA05g34090D	blue2	5.2759	5.73174	6.27994	4.48508	3.33861	4.07621	8.2664	10.7654	5.29506	6.90829	3.61145	5.11128
BnaC01g27750D	blue2	5.84381	18.6061	25.3814	10.0668	3.70723	10.705	25.7655	29.7744	7.99533	12.7887	7.19515	23.8581
BnaA02g12250D	blue2	35.9151	38.5386	36.7844	32.6759	30.3444	29.1274	48.4367	78.4198	47.1942	32.2779	36.6009	41.5342
BnaAnng10750D	blue2	7.75881	16.0693	13.8306	11.8422	3.76112	9.58241	17.6147	21.1536	10.1771	3.35981	3.82532	11.7715
BnaA02g03480D	blue2	6.34292	6.72929	8.85332	4.75787	3.95107	4.08769	8.52405	12.2553	7.12142	4.0738	4.09722	6.30143
BnaAnng00400D	blue2	14.3319	24.3892	26.1927	17.2954	18.1839	16.4775	36.4097	51.5895	30.2328	36.3531	17.9466	22.849
BnaA02g30980D	blue2	5.43458	5.99674	6.86909	4.5533	3.87602	4.63272	14.3761	15.0081	5.33062	5.56167	9.42586	7.59613
BnaA02g27260D	blue2	7.81893	11.3226	16.1752	9.47074	10.6306	10.1942	15.842	18.7284	12.3476	13.7361	35.05	12.648
BnaC02g31910D	blue2	64.8749	318.564	518.99	51.0522	86.6589	50.897	1046.33	778.805	458.45	566.833	109.758	328.707
BnaA01g07140D	blue2	4.77603	3.08319	9.77361	5.87983	4.70674	5.63026	11.3141	13.937	6.10221	4.43297	4.30661	7.5046
BnaA06g20400D	blue2	40.0052	72.0972	55.2264	45.8554	27.9892	38.8219	65.7297	70.7403	37.3954	34.1734	18.9721	55.7467
BnaA02g00110D	blue2	23.746	28.8782	26.3882	13.5282	17.4529	11.7615	38.0775	46.3125	19.8963	25.7146	15.4364	12.2094
BnaC04g19260D	blue2	10.9568	15.3457	10.3109	10.4064	10.401	8.64708	20.0076	26.2738	9.03521	11.2482	6.70742	9.78526
BnaC01g15860D	blue2	9.59996	14.8871	12.0509	10.9192	7.73947	7.59046	19.5422	20.704	5.1268	5.4371	13.5284	6.43011
BnaAnng08720D	blue2	11.03	13.7615	11.9253	6.97399	5.10112	5.24472	12.5892	17.4141	10.8487	7.06754	5.52317	6.37808
BnaC08g47970D	blue2	7.20804	12.0895	11.9109	7.35653	9.95413	6.2792	14.8373	18.1131	11.6058	12.5939	5.23959	11.3857
BnaA04g26200D	blue2	22.0117	16.4838	27.433	15.3905	21.09	17.7027	33.0529	28.7244	16.3117	15.332	4.01019	22.0936
BnaAnng00790D	blue2	6.06653	5.97161	6.63861	6.60622	5.49625	5.73598	10.2548	17.0548	5.24127	10.8063	4.12338	7.77764
BnaA02g31910D	blue2	129.652	147.082	112.858	124.38	57.5976	105.891	297.628	313.528	214.776	151.327	57.1835	155.058
BnaC09g45880D	blue2	9.66519	7.69088	6.84585	12.7965	3.17369	12.1396	19.1869	20.3505	15.3403	10.7721	11.0814	11.7281
BnaC07g36070D	blue2	21.9649	22.5936	30.4276	18.8061	12.6355	18.7328	35.4095	38.0403	15.6329	29.6476	111.899	27.0073
BnaC01g23240D	blue2	32.3222	38.5072	34.2195	23.3437	31.0434	24.8017	39.8409	47.3146	27.3097	24.1239	6.63818	31.7285
BnaC06g39200D	blue2	8.77158	5.9602	10.2791	6.99554	14.115	8.02753	21.9535	20.3946	7.67786	6.94241	13.283	11.4321
BnaA01g33560D	blue2	14.1495	19.9548	15.1481	16.6024	12.3852	12.8193	31.6804	38.0272	17.2834	15.4558	4.04863	24.1416
BnaCnng05490D	blue2	29.4264	35.4121	36.1967	26.745	13.5948	24.0364	45.139	51.5114	30.951	15.1505	10.0417	37.6679
BnaA06g04750D	blue2	3.38232	5.48567	6.46083	5.12336	4.74154	4.64104	10.3628	16.253	7.94271	13.9135	5.72725	8.30155
BnaC09g04320D	blue2	11.6659	13.341	14.3656	8.96788	7.19059	7.73406	20.628	24.2283	11.5562	12.8821	5.70018	7.67424
BnaA01g29140D	blue2	20.4705	11.9124	12.579	16.981	23.2773	15.5378	12.8097	10.5164	20.691	25.6971	54.5755	17.8586
BnaC04g50200D	blue2	30.6464	18.7527	35.5043	28.7607	28.8107	35.6279	75.9897	71.0368	33.2194	38.812	12.2749	38.3956
BnaA02g25030D	blue2	25.1683	30.9674	33.9558	17.4318	34.7781	19.9612	31.4666	47.8819	22.4394	20.7957	14.1611	25.344
BnaUnng01860D	blue2	15.4565	20.6273	14.0435	9.82625	12.9051	8.44452	19.3302	19.5567	15.3799	13.4772	65.8884	13.0913
BnaC05g42600D	blue2	6.88715	5.29053	6.50955	10.3399	4.36911	5.64816	13.1952	18.1031	9.86581	8.39133	3.07796	7.68843
BnaC06g38420D	blue2	11.0607	8.97783	7.7155	4.85072	6.69462	5.8823	11.3775	12.5453	7.03168	7.25364	4.54501	6.89096
BnaCnng33420D	blue2	51.7559	62.147	82.1522	25.8446	60.7688	21.9811	85.2374	103.847	62.6598	35.7114	120.28	72.3662
BnaA07g08670D	blue2	29.6437	28.4598	20.1658	20.2199	10.9953	17.7437	46.4065	59.0408	24.1224	21.9204	11.5245	22.2846
BnaA02g00810D	blue2	7.03476	14.2133	30.109	6.40215	10.6096	10.2577	22.5221	48.8327	4.99026	29.4627	8.69635	16.2991
BnaA02g35040D	blue2	18.8579	33.3163	27.9889	9.31523	17.2459	10.1424	31.348	57.5866	10.051	19.8781	7.24831	9.53794
BnaA02g33580D	blue2	145.711	106.451	74.8758	76.9496	82.1659	55.5228	162.468	180.718	81.441	101.284	24.9546	55.0049
BnaC07g07960D	blue2	9.54994	11.487	12.5718	7.42387	11.8329	8.31641	12.2213	19.4275	8.89529	9.62302	6.39319	7.56067
BnaA02g02260D	blue2	7.44067	13.4872	17.131	5.25044	4.24957	3.6122	16.3034	18.8819	6.95558	6.91553	4.55113	9.99601
BnaA02g02930D	blue2	7.99979	10.9497	9.8255	10.2539	3.98035	8.88005	14.1583	23.8314	10.0158	8.28492	3.94217	11.3088
BnaA10g09450D	blue2	21.0853	32.2933	45.1598	28.8636	18.7981	22.1236	42.4905	43.2573	27.7459	25.2871	10.3766	29.8279
BnaC01g35020D	blue2	7.389	10.0676	9.05951	6.30723	10.2272	5.86982	12.0793	13.3918	4.26063	8.50857	5.47071	8.05254
BnaC01g01360D	blue2	14.0017	28.8045	17.7886	19.0686	12.2855	17.887	28.5146	35.1882	7.47754	21.3981	6.08323	20.9696
BnaC05g14840D	blue2	15.8547	24.6422	25.9977	17.4381	11.3475	14.0957	35.3879	45.6852	16.9398	35.0702	20.6559	27.0907
BnaA04g20700D	blue2	5.84416	18.823	18.8386	11.5769	15.8444	12.2816	17.6967	24.0239	9.81288	10.017	4.42823	15.2932
BnaAnng01610D	blue2	21.6493	28.9206	28.4572	21.0569	12.8584	19.0285	39.1531	60.7635	26.7625	24.3813	9.88686	27.6282
BnaA01g28540D	blue2	51.1608	33.4728	59.4475	82.6921	75.7299	107.293	44.6129	35.3652	63.586	65.0039	47.8323	64.7665
BnaC09g04650D	blue2	10.8687	23.5138	15.1097	7.03546	13.9432	7.062	32.117	46.9481	17.1036	28.8438	6.48174	7.15862
BnaC04g49980D	blue2	15.6519	12.423	16.4635	12.1981	11.6661	10.7867	32.8245	38.8711	19.324	21.9019	11.9308	17.9826
BnaA02g04290D	blue2	10.317	13.6908	16.5984	13.6569	7.69386	14.2061	22.1069	37.3419	5.42496	17.9975	7.02196	21.9169
BnaC01g01090D	blue2	32.3458	55.7889	42.4697	43.6308	74.1903	64.0115	144.374	180.747	83.2904	79.7569	6.73077	64.8259
BnaAnng05980D	blue2	4.13175	7.8223	8.00868	3.07212	5.67689	3.29226	9.1449	11.6212	3.4767	7.1679	8.96448	5.31954
BnaA02g09890D	blue2	22.5629	24.2053	35.4396	11.8206	15.7936	13.5945	38.7047	55.5483	24.4824	35.7703	22.8126	23.6479
BnaC09g10200D	blue2	3.91091	5.0411	4.93308	4.65831	5.47372	3.87906	6.19312	6.03484	4.57989	4.12315	20.3559	4.40989
BnaA02g01910D	blue2	21.2057	14.7496	18.1215	13.8619	10.0551	11.6642	17.4146	27.8707	9.38553	15.762	12.7056	10.213
BnaA08g14780D	blue2	15.1363	18.4013	23.7371	11.2528	11.4394	13.3183	12.4265	52.168	13.325	7.04706	6.43777	17.6701
BnaA02g04100D	blue2	8.92422	10.0298	8.2126	10.0498	6.00649	4.64607	15.1998	20.9937	12.1354	15.3937	7.32177	8.53459
BnaA02g01770D	blue2	17.3014	18.4885	31.3162	12.0841	11.8246	11.7365	31.5737	49.9829	16.7523	26.4379	28.6702	15.0349
BnaA09g38110D	blue2	6.77487	15.5255	10.2593	8.4718	6.46993	10.9086	14.5423	12.9485	10.2084	10.7886	4.14206	10.6696
BnaC08g41720D	blue2	328.508	316.7	316.313	168.722	221.72	159.995	359.384	463.467	240.037	270.589	160.283	250.708
BnaC01g11070D	blue2	28.2669	31.7184	30.0729	18.8304	19.2123	16.5467	45.6723	39.6402	21.3918	35.3084	13.5653	22.5208
BnaA07g28320D	blue2	5.36998	4.66986	8.50653	3.22249	5.93782	4.95704	10.6537	15.1928	5.79329	9.13433	14.9107	6.51049
BnaAnng29380D	blue2	9.60702	19.7888	28.5276	13.7424	16.6305	15.7256	18.9615	41.5385	20.7549	21.2886	14.718	16.0654
BnaA02g36380D	blue2	5.01653	16.0753	13.1759	5.39545	4.52882	5.47956	21.4881	35.6363	7.00675	3.79659	3.78295	5.68633
BnaA10g18410D	blue2	5.94568	3.74639	3.90297	4.74075	4.66147	5.16227	8.302	11.5152	4.07228	4.2444	14.8381	3.90966
BnaAnng08700D	blue2	360.239	382.341	464.811	445.426	177.201	388.707	813.134	968.331	423.909	677.852	279.629	291.698
BnaC04g20720D	blue2	22.5769	21.3208	28.9523	23.1021	24.1737	19.5963	27.708	29.0714	22.3024	19.2908	66.2462	22.48
BnaA06g22160D	blue2	16.4621	18.1509	33.2738	12.297	25.1357	14.354	32.2132	46.5736	27.9715	20.6149	13.1633	18.0438
BnaC04g17750D	blue2	66.0271	79.0161	66.3209	58.5047	24.5532	54.2464	112.357	147.557	63.9017	78.9302	47.1303	38.091
BnaAnng06010D	blue2	7.42394	10.5918	12.1173	4.84854	4.16329	4.34004	14.1569	17.0822	8.66298	4.99586	5.96337	6.19201
BnaA08g26240D	blue2	31.9365	28.5723	15.1132	24.6249	33.5288	29.8531	25.6659	14.0302	24.1642	26.8004	65.8616	33.8743
BnaA02g01600D	blue2	9.03221	13.5896	11.2003	11.8903	8.65199	13.8322	19.0201	32.6563	13.8194	12.6721	4.57862	16.3052
BnaA02g01070D	blue2	25.4233	22.2553	23.019	26.8485	12.0016	21.8793	36.8199	48.6571	21.1754	33.4754	16.0438	25.3087
BnaA09g47270D	blue2	6.1407	8.64806	6.62911	9.94071	6.26347	6.77684	12.8403	18.4426	9.72248	7.13893	3.65915	9.46277
BnaC03g14590D	blue2	24.2533	26.2261	14.619	22.2495	27.2614	32.657	9.01866	11.901	20.2393	17.7375	178.261	20.1774
BnaC01g04610D	blue2	6.2712	6.14214	6.37192	6.61105	7.02843	6.11209	17.1723	17.9035	8.5402	13.8419	4.49559	9.73113
BnaAnng15980D	blue2	10.0291	8.24316	11.1729	6.41445	5.37833	4.59659	13.6649	17.8801	10.6688	11.8832	8.81178	8.72443
BnaC09g51660D	blue2	30.9272	32.114	39.7886	19.4354	14.231	22.5367	57.789	73.5845	27.6094	52.1513	17.3217	46.7533
BnaAnng10690D	blue2	15.2412	21.5846	25.2237	19.0362	13.7689	20.67	27.2782	38.0792	17.7878	19.837	11.0862	24.6022
BnaA02g08020D	blue2	3.7641	14.7102	30.8337	4.57916	9.43365	5.75891	45.8463	86.5221	9.05333	42.159	34.8505	24.0294
BnaC08g02330D	blue2	9.24067	14.0221	16.9989	15.0677	4.18263	10.8838	18.4548	27.8503	11.5175	14.0782	6.36367	15.9596
BnaA10g18730D	blue2	3.98488	6.81023	9.16013	4.24889	8.20667	5.16644	7.15616	11.7849	7.06899	5.5175	5.82787	5.00939
BnaAnng08730D	blue2	10.9872	16.252	17.724	8.04217	8.14296	7.58264	19.6467	25.0071	10.4828	11.8164	5.78683	10.4964
BnaA08g05530D	blue2	8.19718	10.4748	13.0815	7.27697	7.59042	7.27132	11.5498	16.0225	9.20137	5.77275	5.8366	10.1257
BnaA02g02620D	blue2	10.481	13.6995	16.2758	9.13552	6.62554	9.20282	13.5443	19.9336	8.25119	7.78378	4.63222	12.1784
BnaC07g36060D	blue2	5.64615	10.1223	14.2474	6.77592	7.44374	8.67436	16.8994	26.0085	7.20693	14.42	11.3264	9.71136
BnaA03g47580D	blue2	5.54804	10.0971	10.4543	12.7209	5.64929	10.2731	55.1352	63.2155	15.5807	13.9619	12.6445	26.3205
BnaA04g00710D	blue2	12.8952	14.4136	28.155	6.61105	8.45401	4.33109	44.0633	48.6897	23.2092	11.7311	10.1439	13.3365
BnaCnng61700D	blue2	21.2839	31.5505	14.3537	34.2145	15.8134	24.1783	40.6749	56.8358	39.5187	15.5489	10.6581	29.4883
BnaA02g34900D	blue2	20.949	33.2708	18.7004	10.4258	11.8131	12.6747	30.9034	50.3249	12.476	10.9574	11.6168	14.268
BnaA02g15680D	blue2	53.9535	65.5017	67.0395	53.1228	44.3311	52.2364	91.9359	143.985	60.6061	68.5434	72.6705	58.342
BnaAnng24710D	blue2	9.78208	9.60663	10.2299	7.65542	6.76073	8.54214	11.8802	20.2864	9.68683	14.9911	11.3868	8.59205
BnaC08g23120D	blue2	12.8592	7.49898	8.45646	10.8116	11.6251	10.3991	9.07858	6.11434	7.3252	8.66696	29.0143	11.8792
BnaA02g34910D	blue2	24.4024	42.47	26.4193	13.4902	18.7174	16.5524	36.8847	58.1007	16.3492	15.0484	17.7786	17.5831
BnaC01g05740D	blue2	7.00804	7.14392	6.42309	5.61804	8.08327	5.65828	15.7525	18.8103	3.77436	13.5919	22.734	9.17943
BnaCnng14140D	blue2	16.7123	33.2035	20.4526	9.86221	10.8676	9.47755	35.2194	54.87	20.2234	15.5071	7.57619	11.6469
BnaA05g37190D	blue2	42.7024	41.4094	43.178	12.8882	12.424	9.76083	52.1123	65.106	11.3502	34.1714	7.47094	16.0074
BnaC05g45070D	blue2	10.9582	10.4469	16.9288	10.7949	8.80917	10.2678	18.7882	20.8965	11.4904	16.2676	23.1121	11.3835
BnaA02g16080D	blue2	21.4788	27.0319	24.6689	23.9382	23.8626	22.5211	26.6402	44.5301	15.1438	13.1387	17.1198	24.7312
BnaA02g24130D	blue2	180.325	234.834	750.375	60.522	53.4674	117.842	712.372	970.604	308.463	792.968	224.49	341.041
BnaAnng08800D	blue2	11.2599	12.5655	12.5978	6.92899	6.52984	6.71714	13.466	19.0799	7.12486	8.26007	4.66206	6.07548
BnaA01g33410D	blue2	18.072	16.2669	14.717	20.4843	11.1869	18.7601	40.2088	35.9841	18.6212	18.0037	10.2375	25.9127
BnaA02g35430D	blue2	13.1046	15.564	15.4035	7.94225	9.65099	9.56493	18.7789	26.8084	15.3902	12.0206	5.8728	12.8297
BnaA07g35730D	blue2	9.03963	16.5326	18.4517	10.6064	11.3643	10.3132	31.1691	40.8748	13.1175	26.5913	9.65735	15.22
BnaAnng29750D	blue2	12.8457	12.4318	15.4827	12.8623	9.26519	6.89012	20.1402	27.9837	17.8684	16.1396	14.1061	7.24795
BnaC08g22170D	blue2	40.9824	35.5464	28.2409	31.686	17.3324	22.4904	41.857	48.0302	25.205	24.6762	23.7787	18.4704
BnaA05g03150D	blue2	3.59032	5.64107	7.14768	3.18728	4.31618	3.0947	8.97014	10.6114	3.9616	6.82175	3.85226	4.49405
BnaCnng53170D	blue2	16.2869	19.6102	23.1241	9.94413	4.49956	9.46262	27.2806	36.3947	14.3171	21.3815	6.50144	24.1097
BnaC05g35300D	blue2	10.9219	19.6884	19.6342	11.7871	9.78173	10.6158	24.7506	29.134	14.6392	17.7431	3.98891	13.7705
BnaC09g22450D	blue2	36.2853	57.733	66.1166	35.3646	31.4655	33.7864	57.7977	84.1738	52.3692	54.9654	15.4735	34.8723
BnaC08g02660D	blue2	9.47514	12.2791	13.3309	14.6398	8.3816	12.2875	19.3784	28.5496	17.8302	13.8579	6.62974	18.0221
BnaA10g22230D	blue2	9.14841	8.91604	9.69142	7.46735	6.90721	6.21395	14.9016	17.559	6.453	14.1799	6.19965	13.9826
BnaCnng32580D	blue2	11.644	12.264	11.6345	12.3199	6.07023	8.93285	17.9763	22.1339	14.2947	13.4864	4.98529	9.93207
BnaC02g45730D	blue2	21.3732	19.6438	18.8205	24.2577	20.5271	21.2902	15.7476	14.0506	20.089	23.1157	54.0262	18.1456
BnaA05g11870D	blue2	4.86984	5.74172	8.74541	6.95823	8.21867	6.29845	10.7204	14.8296	7.49005	10.327	5.25144	7.93199
BnaAnng01490D	blue2	40.3024	38.0091	39.1586	27.9121	18.1009	23.015	43.2469	63.8298	24.9389	30.7827	25.1376	27.6002
BnaC04g04500D	blue2	10.4947	7.2609	5.78078	7.31134	9.61174	9.94087	4.85597	3.58876	8.43291	7.95361	15.4323	9.52771
BnaC08g28700D	blue2	7.05648	19.279	20.8644	6.24607	8.40491	9.92187	24.4466	35.3623	7.9105	24.5659	9.64035	17.087
BnaC01g00070D	blue2	79.5357	106.522	52.7673	154.548	45.7331	122.865	347.039	421.751	163.368	154.276	26.5357	180.712
BnaA07g14540D	blue2	12.866	24.2345	20.3182	14.099	9.44429	14.1816	28.3165	37.7542	18.4232	15.0524	5.94471	17.9947
BnaC07g39000D	blue2	6.45406	5.93002	5.92137	3.04206	3.32528	3.97309	5.58827	9.37324	5.19146	3.2223	3.37994	3.92399
BnaAnng13960D	blue2	37.0177	70.3494	76.8699	35.9163	20.5638	44.2925	98.9918	161.246	51.1498	62.375	35.0303	57.844
BnaA02g29890D	blue2	11.2988	16.6408	13.3882	17.6144	15.7575	16.1082	31.0968	34.5895	22.1818	15.1834	10.4822	17.4741
BnaC07g44410D	blue2	4.62675	5.99616	8.46939	3.79541	11.9883	6.95552	13.9681	29.4272	9.60832	14.3143	9.18628	12.3438
BnaC07g25730D	blue2	7.38698	6.40811	7.04432	8.95833	5.91353	6.13019	14.6909	14.867	8.79166	9.35792	8.27617	10.4847
BnaC08g47590D	blue2	10.6254	14.4071	14.6369	14.4499	15.3934	13.8331	16.2705	33.1684	17.8684	22.2424	19.0043	13.8301
BnaAnng00500D	blue2	40.4458	43.2426	39.9923	20.9259	29.4859	23.4853	87.3937	123.382	59.562	49.3673	19.5493	28.7804
BnaC07g31260D	blue2	36.6038	39.7227	36.7042	19.3601	19.4408	18.6914	44.7614	45.2432	32.4545	29.9741	17.4252	23.5853
BnaA07g30260D	blue2	9.59429	5.76219	17.3918	8.27037	6.03747	10.1954	13.4892	18.8702	9.62378	11.3283	13.8584	12.7491
BnaCnng61690D	blue2	19.8773	33.5454	11.1099	29.6078	11.5591	18.4552	39.1581	78.763	32.4177	19.2002	13.4905	27.5667
BnaC04g24410D	blue2	23.2774	32.7473	27.465	15.313	13.0477	14.9406	31.3098	47.7638	23.2973	14.8869	10.94	21.2026
BnaAnng08520D	blue2	26.0339	23.7614	19.0101	13.3912	8.8043	11.9141	24.6866	33.1078	15.8607	18.0556	7.09447	12.1287
BnaCnng32590D	blue2	30.0031	25.2865	25.4985	32.2306	13.4354	23.1735	42.119	51.8249	34.685	29.2447	11.6168	28.8215
BnaC01g36510D	blue2	15.2738	21.2625	21.5464	17.8982	7.7516	13.4076	27.642	30.1443	6.13399	24.281	9.91984	17.426
BnaA02g04130D	blue2	24.4233	20.0228	13.6657	24.8022	9.41134	16.4151	31.6021	47.8066	18.2571	18.3926	17.9197	15.4512
BnaA02g17120D	blue2	13.055	15.9469	15.7563	18.7215	12.2318	11.408	13.0833	23.9329	12.8713	17.4724	4.52859	11.121
BnaA04g16620D	blue2	52.1858	45.577	48.0198	59.3188	12.3198	45.4814	104.002	130.922	80.8069	56.6195	40.6025	48.9484
BnaA05g12640D	blue2	6.16198	11.0665	13.8688	9.95255	5.83963	7.81083	17.7768	18.07	12.2386	13.3181	5.59628	8.44791
BnaA07g08930D	blue2	7.03422	9.89256	17.3885	4.89958	6.17872	4.35863	21.8306	28.2086	5.77936	14.1216	8.48717	7.29688
BnaC05g49040D	blue2	16.525	34.6897	39.2253	30.1058	23.2213	29.3567	39.7913	75.7862	39.8654	58.7192	14.9855	43.6816
BnaA02g19760D	blue2	5.5093	8.10847	7.74049	7.41886	9.00518	3.99807	8.91727	13.5105	5.43911	9.17532	5.25494	7.31383
BnaC03g20720D	blue2	25.689	20.2057	26.4406	20.5134	25.7025	19.3181	47.978	54.0862	28.3512	38.2633	19.4167	27.9313
BnaC03g39210D	blue2	11.5067	10.1502	9.77554	9.49952	11.2478	11.0047	8.27928	6.75788	10.4825	9.73748	25.238	10.1164
BnaC05g23470D	blue2	13.4141	11.2301	11.8432	7.2234	10.6976	7.31576	18.4637	23.2716	12.0617	11.6037	3.66981	12.4441
BnaA05g31830D	blue2	12.1666	15.5282	18.5384	9.8078	6.37686	10.4601	18.5949	21.9262	10.4746	7.96643	5.88852	11.5226
BnaC05g34780D	blue2	4.49481	26.4672	17.2832	27.2061	20.7378	22.1544	43.4687	44.3291	13.617	28.8823	4.80696	20.8921
BnaA03g24250D	blue2	8.10786	7.8755	8.32971	6.71624	6.62865	7.95309	9.51578	10.6092	8.10962	7.9756	19.8044	6.80502
BnaC07g15270D	blue2	6.49258	7.15742	35.0879	8.22127	10.596	11.4561	54.2581	75.0319	10.5168	17.6969	72.2976	13.7489
BnaC01g44830D	coral	36.8574	36.058	25.207	5.53795	24.2401	9.08683	25.244	24.5619	12.9187	23.7265	29.91	3.62495
BnaA01g33590D	coral	54.6445	45.7263	30.0639	23.9808	13.8055	18.184	46.7588	43.1475	25.8798	20.7095	6.10866	11.9356
BnaA09g45510D	coral	45.9759	42.6003	32.857	15.3928	10.364	14.4821	36.6717	32.3988	25.2616	13.3298	26.6957	16.7402
BnaC03g30820D	coral	32.7738	32.2915	26.6692	21.5543	24.3572	18.5705	26.5113	30.4049	22.3751	22.7853	52.3569	19.9817
BnaC01g00820D	coral	40.4277	48.6316	25.2528	19.0495	33.7202	18.5327	48.1491	49.9118	30.1876	23.3874	10.4689	22.9645
BnaC09g43890D	coral	39.2148	30.9786	19.7448	36.9717	22.038	22.0554	38.051	35.0032	24.9387	15.2513	3.03757	19.9954
BnaCnng56690D	coral	28.3393	67.5343	144.785	128.172	137.654	98.1901	61.8403	66.0229	170.723	104.025	809.533	122.053
BnaC04g44320D	coral	23.9755	27.4468	18.0593	7.99171	13.8305	6.45087	18.0481	20.2502	9.26203	5.99346	5.22307	10.0907
BnaC07g49230D	coral	7.00983	6.23686	4.58689	4.10302	3.48588	4.13668	5.34162	4.78074	5.62768	4.34783	9.40169	3.26774
BnaC01g00990D	coral	27.8883	31.522	16.8267	6.03481	14.0687	8.66037	20.8708	16.9312	13.8074	17.6006	5.38052	8.13622
BnaA06g01060D	coral	5.05947	5.9486	14.725	28.3276	25.649	22.6762	11.5789	14.3923	18.8764	20.2502	5.15636	20.8477
BnaC04g22760D	coral	15.7123	16.9094	11.804	11.2668	10.9258	10.8719	14.1872	12.4236	12.2699	12.9805	40.994	10.5493
BnaC05g03040D	coral	54.9144	44.507	25.2962	14.6249	10.4144	12.5959	24.4754	45.4321	26.4743	23.3174	95.5412	25.528
BnaC05g07930D	coral	11.4903	11.0646	5.77956	6.29762	6.98078	6.95464	8.77608	9.34613	8.53747	7.40892	25.0751	4.9256
BnaA09g14410D	coral	24.3449	25.2705	17.6706	9.42062	12.3289	8.54167	20.7905	18.8437	15.8682	14.9013	12.6979	7.83264
BnaC01g01010D	coral	18.4011	20.1046	8.58231	8.25326	6.60068	6.29295	14.5253	15.1632	10.0431	5.71211	6.18619	6.9262
BnaA02g11690D	coral	17.1819	14.5826	7.47323	4.88639	3.54972	3.01493	7.1251	15.2498	11.6152	5.38554	3.36878	7.68595
BnaA01g33540D	coral	14.8306	13.02	10.572	5.91906	6.53576	3.86114	10.2134	11.5401	5.93682	6.77612	5.13135	4.45205
BnaA08g18670D	coral	51.9842	41.2892	25.2006	30.7657	21.3764	25.4838	45.8539	28.2507	32.837	14.1406	41.3727	23.4568
BnaC01g00350D	coral	20.2157	24.9722	9.25275	9.44417	7.9438	7.01384	19.205	16.386	8.77286	11.8968	3.97919	9.16921
BnaA09g31440D	coral	34.6195	26.7548	19.6699	13.8234	17.1472	15.2718	24.2317	26.1111	17.7823	12.8809	22.5616	10.1456
BnaA01g00930D	coral	12.4513	16.8144	36.6767	46.9461	61.0371	45.9187	25.7182	23.1476	31.2831	46.1586	20.5635	54.0517
BnaC01g01350D	coral	33.0362	40.4408	16.0198	18.1066	18.3456	17.4294	32.0689	30.3803	11.9051	16.9581	11.7576	14.3671
BnaA04g06660D	coral	9.98979	11.84	4.81872	4.98462	4.66198	4.12666	7.74523	11.4249	6.24009	6.45724	3.17436	4.70693
BnaA06g08930D	coral	17.6206	21.2654	15.0703	5.8537	12.6286	6.33141	12.4889	13.0079	9.44077	11.6937	12.669	5.10106
BnaA02g18840D	coral	66.2101	50.3794	28.9792	30.3189	16.818	23.316	45.7646	50.2637	31.3356	30.1253	3.37499	15.1725
BnaA04g19750D	coral	15.3327	17.0389	30.6301	47.8627	46.7249	51.1175	20.9022	31.1172	37.6637	29.3744	14.3732	39.8205
BnaAnng16780D	coral	55.5142	75.3903	44.5438	34.1506	39.5071	21.0263	67.8137	73.8938	40.5652	27.3117	22.1665	30.7545
BnaCnng23440D	coral	16.0583	18.2805	8.39147	6.89843	8.57128	6.00447	16.7555	16.9723	10.3462	6.69051	7.2198	5.67058
BnaC01g01230D	coral	34.9478	35.4023	14.0907	17.1284	11.9309	14.6852	38.1039	47.8556	22.1453	9.56053	5.03083	18.8188
BnaC03g13840D	coral	132.423	97.7697	57.4153	39.2911	49.6903	43.505	86.4205	78.4565	91.1669	22.8265	36.8544	31.5503
BnaC01g01120D	coral	27.6105	29.8712	15.034	11.6015	11.4002	11.6225	26.2431	28.4738	16.8317	13.2942	11.5009	10.6357
BnaC05g33420D	coral	23.0934	22.3958	17.3075	11.0374	14.8968	9.82869	13.112	28.1435	8.39135	13.7218	10.6335	10.4579
BnaC01g00610D	coral	27.005	21.1384	5.44775	5.83235	6.00031	5.74422	18.9719	12.9277	11.1931	9.85125	4.97864	3.92359
BnaA01g08800D	coral	72.0271	34.1791	26.1989	22.9146	13.6839	13.089	41.1942	46.6587	31.7851	22.6771	14.4453	19.6014
BnaC01g01370D	coral	71.3125	88.6508	40.5935	38.2528	44.8047	38.4462	79.1719	94.3316	17.8138	70.9167	72.8059	43.3378
BnaC03g30980D	coral1	18.0463	12.2971	11.1575	19.4233	7.37398	12.6814	23.4868	24.4884	18.9562	21.6756	36.8125	20.6306
BnaC07g05570D	coral1	3.56177	11.234	13.6583	20.3267	15.5083	18.8294	22.9522	33.8863	21.1881	18.9354	4.42282	20.6457
BnaA09g33560D	coral1	74.7408	131.412	63.7262	39.1702	54.7688	77.6494	16.904	11.951	45.0893	6.14854	233.122	11.8537
BnaA06g23570D	coral1	4.41699	3.45759	4.72195	3.10564	4.64085	3.56084	6.16124	7.63501	7.80644	6.72479	3.88598	4.19195
BnaA02g17230D	coral1	6.31421	8.13274	9.19729	46.5324	15.3641	39.3482	50.6645	77.0438	29.8589	69.558	7.3771	53.8414
BnaC09g47330D	coral1	48.0773	34.0644	36.2339	32.5701	35.4642	38.8843	26.4346	26.4105	23.819	24.5144	101.838	33.3604
BnaC02g10220D	coral1	7.89284	7.57538	8.6428	7.91825	9.28146	7.32273	7.14655	4.7153	8.91002	8.14093	42.7767	7.02024
BnaA05g35240D	coral1	6.65967	6.80891	7.25777	8.35264	8.21907	8.6398	15.2391	15.8149	10.652	10.7996	3.55475	13.1651
BnaC04g36850D	coral1	15.7135	9.18329	9.85231	9.3227	4.27688	10.5239	18.9615	19.543	13.2938	21.8324	14.3367	21.6058
BnaA02g31900D	coral1	27.8705	17.601	30.9098	163.662	37.3165	149.846	211.481	279.814	135.923	122.029	20.3572	171.457
BnaA08g08490D	coral1	4.54136	5.98342	6.37021	10.5283	5.84758	8.99156	17.5661	16.8319	10.5291	17.2252	9.38609	9.86818
BnaC04g35810D	coral1	19.874	17.231	20.8054	21.3139	16.8901	19.6474	10.5891	10.8354	11.5137	9.86779	7.24445	22.3547
BnaA08g25610D	coral1	5.11918	5.19953	5.46573	6.62741	6.75567	7.90554	11.0309	15.0853	9.15339	8.81152	4.18205	11.8105
BnaC08g08150D	coral1	34.6906	32.3588	32.392	24.8712	40.9212	28.1487	16.0405	17.72	18.5092	13.3899	81.2394	16.722
BnaA07g38130D	coral1	7.77528	8.33231	8.56119	9.17953	4.03416	6.7052	14.9067	12.8548	10.6163	11.7881	4.24335	11.2749
BnaA04g06990D	coral1	21.7471	17.8342	37.7577	31.1578	20.321	30.2322	47.0858	40.2898	25.8459	38.8513	18.5244	43.0509
BnaA01g02550D	coral1	24.5887	52.6143	26.7406	79.6867	37.086	102.95	132.284	114.875	68.7264	119.962	34.2696	99.8761
BnaCnng61470D	coral1	28.3552	28.4073	28.9673	28.0838	28.3992	21.4159	46.3551	51.5507	56.7145	55.408	27.7282	29.9219
BnaC05g07240D	coral1	4.20577	4.71759	3.26384	9.07864	6.85276	6.46936	9.30283	10.1111	11.3675	9.28447	4.90424	10.2402
BnaA01g23700D	coral1	11.6031	4.90035	4.56677	15.5604	5.48892	14.6051	24.1224	22.5884	20.4618	26.3343	10.787	20.2524
BnaC06g33800D	coral1	4.21385	3.70639	3.55853	7.16025	4.75237	5.56304	7.40931	9.74912	10.2203	9.28297	5.70667	7.07394
BnaA02g21020D	coral1	5.74888	6.59031	7.93025	9.21393	5.75636	8.27969	13.7127	21.8471	11.9487	13.2592	7.52453	14.7087
BnaCnng26840D	coral1	17.8082	19.9955	12.616	12.795	14.4155	10.0033	6.60984	3.99946	11.6898	5.72248	3.06736	6.03463
BnaA06g34720D	coral1	5.50176	5.55829	5.97157	7.86293	15.1883	7.5549	11.0846	16.5398	29.6531	27.5501	3.46726	8.23414
BnaC09g00540D	coral1	11.7037	6.90547	7.74339	10.8385	6.35593	10.3148	22.8884	23.8113	26.4102	15.7846	12.5816	16.878
BnaA06g25670D	coral1	8.13164	10.02	10.7404	15.2088	10.8463	15.7906	26.9452	25.0868	18.0239	20.5498	5.41664	17.9382
BnaA03g56960D	coral1	13.8676	23.394	18.4791	34.7377	28.7718	35.6272	42.8146	50.9057	46.1351	48.4712	10.9204	48.727
BnaA05g16470D	coral1	4.18234	4.15793	5.61076	4.25179	5.24937	4.84166	11.836	12.4592	10.894	11.5271	5.81943	5.00027
BnaA05g06210D	coral1	3.79112	5.18278	5.73322	4.55789	12.0939	3.95991	18.8689	15.381	15.1049	15.8172	5.39428	4.81744
BnaA02g23480D	coral1	6.22975	7.60923	8.11457	11.336	6.21319	9.57036	11.8533	16.958	7.54773	11.6517	15.192	11.8469
BnaA07g20730D	coral1	52.5259	70.0017	32.5154	46.7181	62.589	50.0679	31.6328	27.9136	46.4604	38.8336	12.3347	32.9972
BnaC05g52030D	coral1	10.4511	13.9588	14.0573	17.2283	17.2313	15.376	24.4782	32.6826	23.2459	28.8241	7.95996	20.175
BnaC03g21720D	coral1	20.5891	14.901	19.4375	32.221	16.0725	25.0136	43.0621	49.0584	33.7263	51.5886	25.7252	34.219
BnaC03g32070D	coral1	13.3371	3.24785	4.53095	8.80621	16.2995	10.1953	21.0441	19.1116	25.1649	22.7095	26.4984	12.2078
BnaC07g02620D	coral1	22.4358	10.207	8.17507	22.3882	8.34305	16.3212	26.9484	30.1441	24.9491	27.7626	6.72103	35.0186
BnaC05g34300D	coral1	75.977	80.9932	64.5887	57.0377	84.6242	54.8968	34.5944	30.3529	48.1748	31.2734	49.6433	36.246
BnaA08g07990D	coral1	13.5171	9.64968	7.75075	21.6394	8.57502	17.2165	27.2202	26.8896	25.9488	23.658	19.6558	26.7993
BnaAnng25090D	coral1	19.8589	15.7203	18.9729	40.9452	28.7477	36.2383	43.2755	53.4689	51.1422	53.8924	18.0561	58.0782
BnaC07g17100D	coral1	5.65647	8.11608	8.15487	10.3608	6.99508	8.61444	15.7227	16.6018	15.9376	14.1632	6.3524	10.5189
BnaA03g39200D	coral1	95.4587	96.6506	62.3901	52.3993	83.7327	47.7052	23.2503	15.0395	57.8049	18.7788	14.93	8.41622
BnaCnng35790D	coral1	3.52345	3.19403	5.41655	4.60059	6.51724	4.44578	8.71472	8.5768	5.81051	10.0526	4.47559	6.06078
BnaA08g28620D	coral1	14.0314	15.1013	20.0546	20.6189	13.1743	20.7269	28.8959	36.929	26.804	40.8071	12.2686	40.3508
BnaC08g08050D	coral1	13.1818	9.79431	8.29612	24.968	12.4271	24.0097	24.4929	30.1464	29.4892	26.9122	7.03177	25.4832
BnaC07g30380D	coral1	7.04917	6.96738	5.9623	9.66507	5.0143	7.90773	11.4189	12.0374	8.15014	10.9801	3.12928	10.0286
BnaCnng71190D	coral1	8.36215	4.07683	19.212	21.3947	16.2137	10.3186	42.1718	27.8065	27.9579	15.011	9.03842	16.6594
BnaA06g29260D	coral1	5.45276	6.42262	6.0633	7.54571	6.78265	7.06657	16.85	16.4561	11.7394	11.6818	6.91768	13.3679
BnaC01g14340D	coral1	12.1982	18.2286	14.6402	28.591	31.1082	30.5897	63.5596	77.0605	29.8406	66.6546	9.21834	32.9384
BnaC09g54080D	coral1	20.6939	15.7706	19.621	17.7133	14.5742	19.9537	12.702	10.1447	13.7177	12.1144	42.4526	14.4737
BnaAnng07940D	coral1	4.67505	4.01921	3.95845	5.14456	5.93157	6.88998	13.4054	17.312	14.3975	11.499	4.10567	7.74146
BnaA05g17450D	coral1	9.58261	9.14683	10.5342	13.8925	13.062	16.7072	23.2507	28.5009	23.4057	24.2035	18.225	19.6403
BnaA02g27980D	coral1	69.3158	53.0757	42.5447	223.392	128.567	181.296	416.455	558.346	591.134	190.859	91.0421	136.277
BnaC03g07730D	coral1	21.5882	15.2927	22.5362	16.9808	21.0696	17.1285	56.0047	45.2968	45.1791	50.257	19.0934	23.8573
BnaC03g32850D	coral1	15.4823	14.4275	9.33072	10.6793	10.0841	9.33146	5.86618	5.2764	5.71572	4.3577	23.9299	15.0553
BnaA06g14260D	coral1	7.10176	7.37644	9.58359	8.81905	9.02787	6.57104	17.3384	16.7945	16.7315	15.4325	9.49735	11.8049
BnaA02g14770D	coral1	6.96487	5.81094	6.44586	16.8744	7.36402	13.1368	15.042	23.1978	12.3572	18.9344	10.5737	16.1551
BnaC07g02850D	coral1	5.95003	4.21385	5.60013	8.25118	5.41425	8.40856	13.7532	16.5061	14.3747	14.5036	5.93121	10.2249
BnaC01g09030D	coral1	20.703	16.0146	13.9352	20.703	16.6666	17.2893	13.717	12.0407	6.44613	12.6291	34.2426	17.1972
BnaC02g13260D	coral1	18.6779	17.0335	19.2144	21.1615	15.7113	21.7401	37.5135	30.4337	41.31	37.5116	26.2011	32.3938
BnaA02g27140D	coral1	65.7546	70.813	58.883	50.3759	76.1975	54.7246	36.8667	45.0013	29.707	36.125	135.269	34.8351
BnaC08g28010D	coral1	7.05984	3.66594	5.36981	7.23152	3.46279	6.38488	11.3676	11.9468	12.9929	12.5896	4.3	12.3861
BnaA07g17350D	coral1	9.90306	7.80628	9.63767	17.0323	10.957	13.8832	19.7468	19.4083	20.2973	26.1047	12.875	20.8647
BnaA05g29990D	coral1	7.57548	4.70265	5.87339	9.08371	4.84756	6.68953	11.2352	10.9457	8.4806	12.2572	13.6474	9.45205
BnaCnng00990D	coral1	51.5575	67.7103	84.4838	52.9203	86.5296	48.7869	27.0312	26.6951	27.2399	45.2292	25.6214	53.4507
BnaC03g66240D	coral1	12.9272	7.4279	7.12744	7.45942	8.0186	10.4577	19.015	21.1806	18.0417	17.1812	7.18131	14.0464
BnaC07g35730D	coral1	10.7883	16.0171	16.1142	10.1593	14.6981	11.6572	4.03527	4.34092	8.71134	4.30097	4.66815	6.94372
BnaA02g25910D	coral1	17.7981	14.2788	14.2562	28.0365	23.9263	29.7395	31.2801	44.7023	47.5076	42.4645	12.0111	24.2053
BnaA09g46650D	coral1	25.6185	15.5161	19.4351	24.4057	31.0816	27.0628	54.1647	51.5731	57.4932	68.8418	54.8535	40.8197
BnaA01g19810D	coral1	9.18601	17.2982	18.9059	7.27816	16.8997	11.6922	7.15409	6.76147	5.82801	5.39887	3.54583	7.12705
BnaC09g20020D	coral1	24.3055	23.5271	18.2066	26.8322	31.4474	26.621	53.3113	62.4532	66.5335	43.4018	12.8348	46.9936
BnaA03g33270D	coral1	24.4198	21.5201	16.9836	36.8681	27.6108	35.1976	50.9938	56.718	58.86	65.2325	22.7994	36.0263
BnaC01g01410D	coral1	6.22277	8.83967	5.66807	10.5197	5.94099	12.1528	16.4206	19.3534	9.17782	11.5279	5.23461	16.5805
BnaA07g17540D	coral1	16.5124	14.906	16.1375	12.4173	19.086	11.3823	30.8239	29.4905	28.9037	28.7645	15.6768	11.7402
BnaC01g13870D	coral1	62.3537	59.0685	65.6941	31.1937	69.8436	44.0982	38.2698	27.4847	14.0672	27.5461	25.7218	39.1919
BnaC01g17670D	coral1	9.20716	14.072	14.9874	35.1918	22.2819	26.3242	57.2355	53.4171	20.3966	30.4601	4.93088	43.0929
BnaA10g19870D	coral1	87.9472	62.5718	69.2079	67.4302	70.5887	70.049	41.6304	37.8266	40.2621	33.5492	197.198	61.9774
BnaA01g14240D	coral1	6.2348	4.55436	4.58687	3.59257	5.17628	3.80552	12.3062	15.7964	12.4823	11.1592	8.69245	5.18616
BnaC08g20830D	coral1	5.30711	5.01444	3.61457	11.5185	4.50551	11.0018	13.9399	13.0587	13.0708	15.4987	3.28994	15.5781
BnaA02g23810D	coral1	4.87711	4.76289	3.86815	7.87801	6.43007	5.5294	8.67769	11.3073	8.84201	12.243	7.29646	9.6013
BnaC04g03400D	coral1	124.906	234.881	140.034	45.6199	154.735	129.5	19.5314	10.7521	50.6471	3.61093	169.683	7.90196
BnaC07g30590D	coral1	148.102	138.133	131.645	115.301	133.468	125.712	252.352	215.743	201.595	251.098	65.7049	183.649
BnaCnng18770D	coral1	4.14871	3.73692	16.2946	7.26184	3.73237	9.03822	19.6843	25.0674	11.662	15.3341	14.3426	17.5305
BnaA03g14090D	coral1	5.95026	6.05784	7.18537	10.3252	4.90469	5.60531	12.0429	18.7803	9.86618	13.6689	3.71804	15.0539
BnaC01g10830D	coral1	54.3123	74.279	88.767	40.5562	86.2527	44.1737	31.8902	32.7205	17.5419	32.0803	26.3926	27.989
BnaC07g44690D	coral1	99.0192	132.431	49.9525	48.4156	98.7751	85.228	17.5856	6.98338	25.1784	3.05897	291.489	7.15994
BnaC07g48340D	coral1	7.17358	5.98071	7.78229	8.03094	6.93458	9.233	16.4477	16.282	15.7015	14.4194	24.3537	16.2531
BnaC08g46780D	coral1	294.303	251.878	199.401	170.921	294.545	217.809	134.622	105.21	206.334	83.4779	655.849	99.7307
BnaC07g42480D	coral1	17.0737	10.7023	6.91611	11.1512	7.78822	9.00509	21.7827	24.2808	30.3763	21.9133	10.9393	10.7281
BnaA04g01170D	coral1	3.74447	5.79715	6.31081	7.16888	3.35804	4.47266	14.1251	12.2299	6.47617	8.2698	3.98038	13.0137
BnaC07g34880D	coral1	9.02118	13.5595	7.27961	11.3005	6.09237	9.42682	17.6077	21.3152	7.58646	14.7342	6.60656	12.7058
BnaC01g40960D	coral1	11.0945	7.35016	6.17027	11.2904	11.902	11.3877	13.931	15.3161	5.49143	8.93275	3.94596	9.727
BnaA08g17380D	coral1	41.1644	43.0891	48.7864	32.5345	48.1819	39.5914	14.5292	13.2795	19.3044	23.2309	3.52051	22.5101
BnaA09g28510D	coral1	7.73548	16.0103	29.4426	44.4419	18.13	48.556	57.264	75.7988	35.7033	33.7075	5.805	42.8281
BnaCnng71840D	coral1	120.625	73.7994	79.6874	111.725	54.5311	81.5641	200.124	212.439	131.921	210.179	211.353	144.737
BnaA02g08090D	coral1	3.17409	21.7049	20.2641	17.214	8.99408	17.9393	29.9383	43.3813	16.5812	8.75598	5.89799	31.6843
BnaC08g42400D	coral1	3.16773	3.27628	4.41623	3.97213	4.53491	4.13012	4.82591	5.30026	4.75032	6.25781	9.5569	4.70325
BnaC01g13770D	coral1	10.0112	10.112	9.51057	19.5884	13.1123	16.2202	23.6126	27.5916	14.9263	27.5863	15.2721	24.3589
BnaC08g24180D	coral1	14.0726	19.2832	21.1321	10.9133	19.6867	14.9414	8.04422	6.88887	6.57283	7.20332	45.7214	9.82315
BnaC07g39250D	coral1	21.1885	18.5813	17.855	22.1443	13.3249	18.5048	12.7675	8.49067	10.2891	13.9122	33.0094	19.357
BnaCnng26770D	coral1	16.397	20.5851	11.4607	24.5867	25.2912	13.3761	28.6646	34.2064	32.1424	26.5424	8.10476	19.6891
BnaAnng21880D	coral1	22.2478	13.0978	5.65776	18.5399	8.29801	15.0767	27.1134	34.1452	22.0221	22.042	14.3444	26.9374
BnaC02g27830D	coral1	4.09335	6.50755	7.19116	15.0093	10.5752	14.9333	23.1865	20.7653	23.1529	22.1178	7.32775	26.3049
BnaA08g28040D	coral1	4.78642	4.48397	4.90631	7.85985	7.60297	7.03164	11.9466	17.896	12.788	15.1969	10.3097	12.6633
BnaC05g17710D	coral1	236.245	312.413	145.457	140.041	307.219	279.502	43.1735	20.1352	132.734	12.3619	314.199	21.4693
BnaC05g29030D	coral1	6.18764	5.57362	5.44548	7.00676	5.2775	5.14943	9.55487	13.6227	7.99144	11.6926	3.90041	7.52185
BnaC05g04670D	coral1	116.746	56.7604	85.5535	163.531	30.0399	147.618	289.497	230.14	271.999	265.067	174.079	198.469
BnaC08g35960D	coral1	10.6503	8.9012	11.8019	6.65088	8.75999	8.64729	6.01935	4.44909	6.84094	5.17263	5.76041	4.32937
BnaC05g22600D	coral1	14.8447	10.3679	10.4513	20.4177	9.35296	19.8696	30.0317	27.1483	30.4472	20.069	10.7316	23.6757
BnaA02g03400D	coral1	18.4671	33.1702	23.5233	57.5228	18.9586	49.0623	90.7004	128.014	33.648	48.4995	12.1269	86.4606
BnaA04g15260D	coral1	6.53722	4.82813	8.7922	18.5848	5.76337	13.6654	19.7752	25.2794	22.8835	21.5379	6.23436	18.0967
BnaC07g18710D	coral1	8.28269	5.27217	4.28527	14.9902	6.64001	10.9692	15.1154	18.1834	14.976	16.0939	3.64367	15.8672
BnaA02g12010D	coral1	5.52486	7.73024	5.34629	19.4434	10.9041	17.2528	29.2311	40.1667	19.1362	24.4198	4.77138	27.0789
BnaAnng15490D	coral1	14.1631	12.1223	17.2036	17.4206	7.93841	14.4503	27.9086	27.2806	24.5927	25.2122	14.0517	22.7575
BnaA06g00410D	coral1	7.63391	4.29766	4.58456	12.3729	4.91641	8.41209	15.0307	15.5064	17.2779	12.5479	16.2114	11.2226
BnaC07g44880D	coral1	136.381	216.675	235.559	64.5634	263.178	145.171	28.2655	49.2677	37.4003	39.6915	252.718	18.5201
BnaC01g06030D	coral1	28.9104	25.7792	19.1228	27.707	19.5453	23.7015	13.0728	14.4838	8.13013	12.8859	45.6131	25.0254
BnaA04g07800D	coral1	32.4312	21.8279	21.8558	44.6274	11.0711	42.5371	62.342	78.1917	62.6856	50.8576	24.0785	55.7478
BnaA04g05950D	coral1	10.2011	10.4735	11.6159	11.9835	12.1246	11.9198	15.1066	18.884	15.6296	18.1466	34.3116	12.5463
BnaA04g12570D	coral1	44.7543	60.1176	28.0626	31.6949	62.747	45.1801	30.1609	23.6426	39.2314	10.71	38.1297	15.972
BnaC09g01160D	coral1	186.466	55.7688	68.1708	449.312	101.871	366.719	811.423	964.555	696.659	965.796	94.1074	540.592
BnaC08g07590D	coral1	11.897	15.7852	18.9859	21.4364	12.213	17.4633	37.0912	34.3896	19.547	30.3456	9.93255	24.0874
BnaA07g37410D	coral1	15.0081	19.6076	22.6437	42.7104	25.528	40.2572	62.2284	70.0639	47.4516	51.1356	18.8498	61.4737
BnaA05g24200D	coral1	98.6418	163.769	174.713	71.2503	346.315	174.105	472.686	641.502	518.211	584.108	105.027	506.949
BnaC09g05250D	coral1	20.7256	14.5747	11.5572	26.2992	10.0033	21.2331	54.5382	71.5396	60.3694	71.6048	8.81675	32.2546
BnaA03g18710D	coral1	31.5153	69.2683	44.3017	120.407	142.548	136.266	237.557	240.689	47.6664	51.484	15.2761	105.302
BnaA06g32810D	coral1	30.8149	24.5745	28.934	74.7393	37.6943	85.2192	117.107	115.105	100.259	140.581	32.8647	107.502
BnaC07g44420D	coral1	6.45535	5.88913	6.18736	8.36733	5.15262	6.19709	10.9219	15.0172	10.9541	11.3935	6.09066	9.58144
BnaA09g52350D	coral1	7.64735	5.54213	9.5072	7.09468	4.1375	8.32447	11.3645	11.9722	13.9519	11.0594	8.23984	6.52202
BnaC08g01330D	coral1	5.86855	3.7729	4.10676	4.55853	5.15481	5.47782	5.81013	6.49987	6.46099	5.37644	11.8381	4.88829
BnaC07g42710D	coral1	10.6664	28.9759	29.0093	12.3045	38.6019	17.3209	47.387	38.6054	50.5214	34.4168	3.94671	13.6255
BnaA08g14790D	coral1	52.8258	67.7001	94.7605	41.6428	81.6265	57.1801	31.5335	32.1154	30.2748	36.5216	44.2153	33.213
BnaC05g37220D	coral1	6.97791	8.12893	8.65321	4.64197	7.3061	5.73181	5.47512	3.47339	4.16302	4.50971	11.3369	4.8133
BnaC06g30560D	coral1	8.33743	6.00845	5.80079	11.6505	6.7257	12.1978	14.3969	13.6835	12.797	13.7114	4.50294	15.7192
BnaCnng72730D	coral1	7.91636	6.06149	4.27562	12.9205	8.60918	10.4604	18.7013	21.1415	34.4937	23.9845	5.01307	21.9562
BnaA07g33790D	coral1	14.877	14.8803	20.0718	15.8733	23.9764	14.249	30.6696	33.9495	23.5191	33.5362	6.83207	26.1534
BnaA06g27650D	coral1	40.6284	48.7122	48.6776	30.8631	51.2887	30.9755	21.7731	21.8981	25.3379	18.3555	10.9931	20.3946
BnaC04g21420D	coral1	110.676	105.878	112.823	37.4873	102.295	54.5625	54.2722	41.5421	33.3552	48.7672	71.3857	47.0968
BnaA02g00100D	coral1	8.65863	10.8033	12.7669	51.3686	23.5201	49.104	101.76	137.617	40.692	97.4611	8.7308	67.2091
BnaA06g18740D	coral1	5.00957	3.72026	5.76176	8.0907	5.41153	6.66943	13.1267	14.1444	15.0076	8.93858	6.33107	9.00175
BnaA02g30520D	coral1	12.2979	13.0927	15.5228	13.0953	13.31	14.1688	22.5747	27.3098	23.9939	17.7692	7.73603	17.5978
BnaC07g17110D	coral1	9.32869	15.2772	13.8216	12.9818	8.74369	9.63392	28.0794	26.0376	20.6817	26.1113	11.864	17.1128
BnaC08g09610D	coral1	6.83115	7.28225	10.4755	8.35387	16.5089	7.77453	17.1374	18.135	25.6114	27.1435	3.48505	10.8942
BnaA04g07970D	coral1	34.7001	35.3146	34.8056	31.0142	37.1379	30.326	22.5196	18.9397	24.527	28.1139	119.917	29.0503
BnaCnng51750D	coral1	39.0676	26.7959	22.5033	36.8948	23.0154	37.6754	52.3548	54.8715	50.1229	43.5482	17.745	46.8532
BnaA08g18850D	coral1	6.70902	4.16808	6.02225	9.14526	13.7001	10.7413	9.63489	23.9873	19.4707	11.3062	7.62779	11.8415
BnaCnng15110D	coral1	9.34838	10.1743	10.8039	13.4978	11.2463	15.9262	5.33258	5.9876	6.2087	4.26798	30.8742	8.56188
BnaA08g17560D	coral1	16.932	15.8513	19.3291	11.7777	20.5218	16.8047	7.93224	7.13299	7.89158	13.8158	15.7366	11.7176
BnaC03g46510D	coral1	70.827	114.885	70.2523	86.7269	93.8238	84.1302	44.6109	44.0134	76.4846	62.0992	16.7122	31.9111
BnaA06g10210D	coral1	9.98058	4.88242	4.5969	10.6181	4.35502	8.57292	12.2006	13.1042	11.5468	11.0746	5.87053	11.5308
BnaC06g34210D	coral1	17.7972	7.64226	32.8419	63.7517	21.6563	32.9819	64.3915	87.7432	33.5016	63.8869	93.1823	52.1443
BnaC08g16970D	coral1	5.36271	4.64498	5.76909	9.07129	3.87624	6.1222	11.1458	11.483	6.99838	11.9357	4.74104	13.7235
BnaC05g42590D	coral1	6.5652	7.29656	6.33728	9.85834	7.73897	6.63576	15.3366	17.3384	12.2938	8.53517	5.61441	8.48295
BnaC03g06300D	coral1	13.1692	8.54783	10.669	12.9514	10.4486	9.80603	19.8036	18.2762	21.4136	21.0645	6.73346	9.92245
BnaA01g14420D	coral1	21.4134	16.7626	13.6151	32.6181	17.3052	28.2432	41.205	43.2674	22.9606	38.9481	10.4961	36.0902
BnaC07g20460D	coral1	12.6821	17.9177	13.5441	13.2087	16.3441	14.7471	6.29509	6.51978	6.0582	7.08416	16.8868	10.3897
BnaC07g44380D	coral1	37.8999	21.1554	23.4402	48.1154	19.2852	37.4876	63.3021	53.5721	52.0798	67.0058	17.5968	49.878
BnaC03g67350D	coral1	8.43774	10.2022	7.86717	7.17367	4.19044	7.51954	17.3104	13.6809	7.88076	6.91981	4.85667	13.4007
BnaCnng37830D	coral1	12.0569	13.7908	11.4885	27.4402	8.62294	23.6543	50.0872	51.9132	36.7978	40.2347	13.197	38.1684
BnaC03g14720D	coral1	282.93	286.947	403.061	195.433	265.746	257.1	55.4336	38.792	138.879	11.7923	230.322	30.132
BnaAnng12450D	coral1	8.07809	4.03904	15.3892	22.4346	8.69391	20.1256	49.7021	69.3223	19.7137	20.736	43.2626	44.072
BnaA01g06330D	coral1	7.84443	4.94122	8.06855	9.012	14.1486	12.0127	14.3626	23.7313	17.1185	17.1042	14.2304	10.8347
BnaA08g21500D	coral1	9.89532	22.6379	24.248	27.0042	22.6298	28.0079	33.404	42.807	22.2733	37.5761	15.6288	34.5717
BnaC08g30320D	coral1	29.1302	28.4781	20.1849	18.9584	27.4502	14.492	9.01572	8.8733	16.4561	7.41684	7.30531	5.4451
BnaC06g23510D	coral1	6.0674	4.99955	3.55393	21.621	3.3973	20.0333	26.8459	27.9608	24.8268	27.303	4.23064	27.513
BnaC09g31370D	coral1	39.9093	43.8068	29.8202	23.8189	36.5323	24.0886	22.0044	17.6282	28.1874	13.0791	17.6235	17.4598
BnaC01g03260D	coral1	8.49078	9.3995	9.70051	13.9738	8.03145	10.3637	19.6952	19.0753	9.89466	10.2969	3.09451	18.9346
BnaA01g15490D	coral1	8.86755	9.40276	9.30985	5.60946	10.7344	7.56744	17.9362	22.0664	22.5724	24.1689	5.2575	8.65442
BnaA02g28890D	coral1	11.1467	5.90482	5.90767	12.2295	7.77712	7.43041	20.9416	25.4048	15.4303	18.9139	7.80971	15.34
BnaA01g02830D	coral1	11.4241	8.95117	8.16932	11.843	9.05907	9.85741	4.14571	4.06745	4.97709	6.46048	8.1416	8.05463
BnaA06g28230D	coral1	32.5388	31.6092	52.7422	56.4356	60.8378	43.2833	71.6912	69.3964	78.8041	96.9714	583.221	49.7916
BnaC07g07990D	coral1	35.3293	36.6326	39.3121	42.64	42.5304	44.8664	62.0043	55.1414	63.7299	67.6043	136.289	62.3156
BnaA03g43410D	coral1	12.3219	18.3499	10.0911	20.2807	11.4906	18.0997	26.1737	40.1649	5.62403	27.1867	16.8438	17.8394
BnaC01g07290D	coral1	14.6646	23.9926	18.4872	19.5004	17.9418	22.8324	8.0359	7.00754	3.13697	6.92826	4.31882	6.46631
BnaA01g35440D	coral1	3.67472	4.29196	4.66352	4.21521	6.56575	3.77364	9.73898	10.5985	8.11446	5.68717	3.40004	6.02893
BnaA05g00910D	coral1	6.60247	6.8977	4.6105	5.62071	9.06469	7.50544	16.4106	9.95669	12.1253	14.9258	10.1677	4.59839
BnaC03g77030D	coral1	33.7943	31.3928	24.364	24.7797	23.3876	30.3978	15.6474	13.1035	18.9008	14.9086	159.193	24.1447
BnaA06g04200D	coral1	28.5016	24.482	24.5077	18.6569	31.397	17.108	14.7295	10.7793	12.5066	12.148	18.6609	18.2176
BnaA07g03370D	coral1	31.7161	30.3306	22.8123	28.3104	17.1869	23.5035	12.6334	13.7916	20.3104	4.78259	10.4551	22.6287
BnaC05g23020D	coral1	9.97153	10.2263	9.61505	9.11202	10.5236	10.2789	19.5501	22.0563	24.0759	15.6515	7.87409	18.0557
BnaA10g10330D	coral1	12.3294	17.3353	15.2466	14.0009	16.5557	14.2714	8.69001	10.8148	4.56523	7.1825	9.06515	12.3875
BnaC04g39360D	coral1	34.6351	28.2269	20.9125	28.4806	23.8615	28.9134	13.9702	14.1965	14.2156	13.5062	11.4917	23.9018
BnaC07g46530D	coral1	4.77179	6.273	5.16791	6.12472	6.84474	6.69377	10.5284	11.3326	9.47985	12.2517	3.76182	9.2334
BnaC07g07830D	coral1	8.53479	10.3165	8.46686	19.3279	7.65665	17.2153	21.4422	25.3084	19.829	25.4699	7.56015	27.3181
BnaA07g14400D	coral1	4.40898	3.90068	3.56656	5.35975	3.72932	5.04548	6.84418	7.88849	6.34678	9.04998	4.47799	9.29403
BnaC02g35990D	coral1	8.82981	15.6612	28.8051	20.6202	22.1831	22.2524	40.9163	49.4999	27.3077	38.1136	9.78655	42.2531
BnaAnng00870D	coral1	4.76594	10.1325	10.1661	9.2356	5.85082	9.5948	11.3397	20.2194	4.51604	9.29546	3.79955	15.0877
BnaCnng32880D	coral1	16.7817	15.0416	20.046	11.018	19.5397	16.4906	7.07658	8.36027	8.05077	12.207	19.79	12.5542
BnaC09g40040D	coral1	10.4167	6.327	3.83518	15.2688	5.83978	12.5712	20.5525	21.7098	14.0238	21.0114	5.40271	18.3353
BnaC08g17260D	coral1	7.49314	7.95052	8.01791	12.7276	8.81386	13.0694	17.121	20.7473	14.9426	18.166	6.16665	19.6861
BnaCnng16230D	coral1	7.88518	5.3785	5.76093	10.546	6.59457	11.7335	12.0306	15.1752	15.8897	19.0137	9.48489	18.378
BnaCnng43930D	coral1	6.89859	5.66126	7.26503	10.0818	6.29027	7.73951	14.3346	15.3989	9.76968	13.9705	6.38611	10.2282
BnaAnng04910D	coral1	9.78509	18.5904	17.6022	13.4503	24.5965	14.5467	54.2644	61.6298	28.8255	34.9373	17.2125	45.9845
BnaC09g15170D	coral1	9.59996	7.99204	8.55379	22.0159	8.50073	19.8281	39.7148	39.4716	23.0279	32.6226	12.8912	30.0965
BnaA04g25180D	coral1	13.3163	9.19171	13.5976	17.8377	6.48662	12.0944	20.1745	23.5537	14.6294	23.5801	11.8888	19.9093
BnaC05g16260D	coral1	11.9943	11.4037	6.21758	7.61329	9.79195	8.43302	4.03038	3.06998	7.02939	4.26384	5.34671	3.05954
BnaA01g12120D	coral1	10.1186	4.36935	3.88927	6.04833	5.76289	6.96642	14.3875	11.4544	13.0267	10.9682	26.0552	7.95223
BnaCnng26760D	coral1	10.1162	11.438	9.02084	17.3148	16.2337	14.8517	21.2301	24.7649	23.6655	17.6948	5.07333	13.0525
BnaA09g32510D	coral1	7.79602	10.0993	6.48436	14.4876	8.7044	12.4524	11.0305	17.8569	20.5173	14.6407	3.46466	13.4607
BnaC01g07710D	coral1	446.356	505.097	329.546	510.954	372.865	418.882	224.823	152.677	223.733	131.691	89.6729	475.742
BnaC05g06710D	coral1	14.5621	15.9107	13.2905	12.631	16.3407	15.0386	9.16236	10.814	11.2663	9.33387	46.1809	10.7692
BnaC07g44070D	coral1	6.20958	4.86544	4.82573	6.69157	6.46332	6.94716	10.3299	12.2295	10.7739	14.023	3.68627	10.8602
BnaC03g14420D	coral1	4.99742	8.12797	8.34652	9.47781	7.49342	9.70609	15.6026	19.0321	11.3062	11.9684	3.67433	13.5414
BnaA06g16230D	coral1	20.4864	18.255	19.1733	15.5121	14.2704	12.2377	8.65189	8.37651	6.17823	11.2323	30.125	12.3766
BnaCnng65480D	coral1	26.6624	32.8066	10.9203	24.7213	25.3087	23.2516	17.8973	12.0612	22.1494	15.4938	15.2471	14.6838
BnaC05g36140D	coral1	3.54521	3.16733	3.92856	4.51464	4.1775	3.05521	7.55237	7.81769	6.6644	4.86166	11.0256	6.02657
BnaA07g05410D	coral1	5.91756	6.60051	7.94812	12.3629	6.69889	11.1196	20.0545	20.8537	19.123	19.7217	8.81075	17.5234
BnaA07g02960D	coral1	16.6391	17.2976	15.7461	19.5314	14.403	18.7475	8.30019	7.43821	8.91878	5.59567	12.5598	15.719
BnaC09g10170D	coral1	11.564	11.6719	7.2455	8.62659	12.2425	10.2473	4.93831	5.33404	6.69362	4.79045	8.57548	5.31366
BnaC07g28990D	coral1	14.4185	15.6559	38.1583	50.4022	36.2676	51.4569	103.957	60.8379	104.136	66.339	15.8032	78.4429
BnaA06g13110D	coral1	10.1205	9.50236	9.32346	15.4099	7.15173	13.9576	31.8996	30.9758	27.8039	22.8862	5.52584	18.1339
BnaA06g14000D	coral1	20.7413	23.6825	17.564	13.7712	19.4965	19.2267	10.0775	6.93413	12.1702	4.5543	3.29269	4.48399
BnaA08g23260D	coral1	8.07047	6.79852	11.1734	10.0404	10.0713	10.9171	11.256	16.9592	14.0348	18.3938	6.32378	10.7352
BnaA01g09150D	coral1	31.9905	37.0488	35.1188	42.5412	47.2892	36.2648	22.3011	19.0944	25.8885	22.4318	12.0423	18.3359
BnaC05g17000D	coral1	57.9794	37.0939	41.1073	96.7433	33.1087	79.3446	148.7	168.922	99.4314	125.229	52.7035	141.57
BnaC03g42360D	coral1	6.09013	4.44294	6.40015	12.5173	5.55295	9.50872	19.2177	21.9145	12.648	23.946	14.1061	26.8813
BnaC01g34970D	coral1	8.69244	6.46157	5.74057	7.41985	3.86476	6.79019	13.8163	13.9987	5.80864	11.1374	9.06767	9.20612
BnaC09g36370D	coral1	68.6812	88.7276	118.291	103.766	122.186	92.2676	46.3308	29.5652	56.0176	13.4234	60.9307	32.0423
BnaC08g36200D	coral1	47.0852	48.5881	43.3638	43.6614	41.867	43.1568	36.6898	36.4465	31.2724	33.0158	95.9158	44.8134
BnaA09g05510D	coral1	92.9296	83.8679	52.6466	67.2346	60.3655	65.8785	31.677	33.4441	56.2361	21.3432	27.6297	73.4497
BnaCnng02580D	coral1	3.46941	5.50931	5.85882	4.27085	5.18444	5.13553	7.02303	7.5563	9.70382	7.64125	3.24243	4.7716
BnaA09g32770D	coral1	36.3487	34.0329	28.9864	31.0863	31.4587	31.0296	25.4135	20.3168	23.8156	24.085	71.9198	32.6603
BnaA01g04640D	coral1	8.69716	13.976	11.4503	7.56268	14.302	10.4703	5.8366	5.70927	6.97479	7.39694	3.58825	6.82705
BnaC07g01250D	coral1	4.69604	3.61497	4.96419	6.92983	3.60628	5.08367	8.78589	8.20145	9.02842	8.12703	4.24021	7.57848
BnaC02g36000D	coral1	4.14173	7.93271	29.5774	17.1583	11.4829	22.3367	29.2521	35.6437	17.4983	35.6255	12.4063	36.886
BnaAnng22050D	coral1	8.3893	22.9345	25.3232	18.0762	11.2177	16.3765	48.3115	43.7147	23.537	11.2549	11.5074	42.5459
BnaA08g19370D	coral1	5.58919	4.54908	5.89703	7.26955	4.75509	7.08085	14.8857	15.1981	18.0758	16.221	8.66483	4.7594
BnaC04g25490D	coral1	96.4021	93.7409	80.1456	96.1373	93.3928	88.745	70.1491	67.901	67.2657	75.5009	302.244	87.1676
BnaC07g17090D	coral1	6.04115	10.1952	11.8591	8.18198	6.74768	10.638	21.076	14.6126	14.8903	15.1599	5.23896	10.5829
BnaA05g26070D	coral1	4.01645	4.64244	7.43094	5.23456	6.86689	5.82467	10.6845	8.65554	7.95918	9.73525	3.35101	7.17398
BnaC04g31840D	coral1	8.78137	6.28654	11.7145	10.1333	6.44286	8.84394	26.3754	22.5075	16.541	18.4479	10.1554	19.0861
BnaC08g03820D	coral1	8.55354	8.56033	6.38512	17.0337	6.84391	12.2554	23.5332	27.0114	16.6148	20.0844	4.35631	16.4937
BnaC05g45390D	coral1	11.2707	7.21106	8.0067	20.5252	9.57414	15.2036	21.5788	25.0918	20.8695	23.8948	8.75402	21.6615
BnaA06g37230D	coral1	56.1212	73.2492	70.0168	257.59	138.477	218.729	336.765	418.165	242.571	328.445	42.3499	294.35
BnaC01g11730D	coral1	11.7943	11.5661	13.251	5.92659	10.0703	6.43484	7.77412	4.14331	3.51776	6.2802	3.81773	6.50873
BnaCnng50730D	coral1	19.9218	11.6594	9.77627	37.9944	10.9986	31.435	47.0493	53.081	50.4143	52.804	21.7112	46.9322
BnaC07g07110D	coral1	47.4048	36.3097	55.345	49.2678	36.573	46.5723	26.3912	27.964	28.0072	27.3954	14.1341	17.8419
BnaCnng78750D	coral1	5.57049	5.76667	4.11634	12.8799	5.54706	9.3613	10.2422	12.4459	13.4789	12.4034	4.7907	13.4547
BnaA01g23160D	coral1	14.085	51.2326	27.9382	39.9772	15.2698	28.723	49.2731	56.7732	29.2575	30.5301	4.00625	44.4694
BnaA02g05530D	coral1	5.92498	4.90035	6.59182	11.0128	9.449	10.1343	16.4707	18.4472	13.9752	12.4641	12.7664	13.5042
BnaA03g43030D	coral1	38.2933	48.2057	53.3363	47.3217	34.324	38.4838	25.7813	23.9124	17.2881	15.8632	45.5334	47.3338
BnaC03g64400D	coral1	26.127	30.4275	27.2045	26.388	29.0191	23.576	19.5304	18.7988	18.7382	21.824	73.9837	27.9235
BnaC03g34090D	coral1	13.2386	10.381	7.84602	9.09515	12.4247	11.186	17.5731	15.8426	21.9121	20.9652	9.95295	8.92932
BnaA10g16310D	coral1	6.85773	4.17236	5.71188	5.41146	3.60037	4.96562	14.6864	19.0203	17.7588	10.6396	3.03943	6.68764
BnaC08g16850D	coral1	4.18992	3.3503	5.60521	6.75244	5.73861	5.70833	10.8869	11.6657	13.8662	13.9357	6.00325	8.36173
BnaA03g54360D	coral1	8.60281	9.73094	14.1249	21.9706	12.1456	18.7485	31.8512	27.1981	25.9442	22.7977	5.84458	23.2042
BnaC06g11860D	coral1	6.6823	5.58489	5.55802	8.77959	8.21454	9.29328	14.3225	20.172	16.1398	18.2701	4.89129	19.4948
BnaA10g23660D	coral1	81.0868	86.4696	53.6537	46.7414	69.3968	59.7188	31.017	17.2651	36.0802	33.0924	27.8499	23.3147
BnaC08g46760D	coral1	15.0683	24.2619	21.2192	27.6272	14.9259	27.0326	34.6425	45.0513	14.1569	25.7743	12.1069	34.8043
BnaA07g10560D	coral1	71.0725	64.8802	58.9302	39.2068	59.8628	46.6233	29.6172	24.5537	38.1567	30.8596	48.1332	37.2268
BnaA05g11950D	coral1	162.099	236.78	127.139	112.608	179.579	157.764	54.6491	39.6397	111.951	12.4437	233.537	32.8838
BnaC02g18440D	coral1	4.60513	7.14913	8.33918	8.21453	9.10102	5.77808	10.1743	11.9664	14.0849	13.3272	4.47233	6.88016
BnaUnng04460D	coral1	21.6829	30.4491	20.5894	18.9354	27.5533	18.7992	12.4503	8.66252	18.6136	6.21449	29.5611	7.61068
BnaC08g29570D	coral1	5.01344	5.1696	6.66682	9.36368	5.45221	9.2343	11.3558	11.2067	10.3851	12.6319	4.44673	13.3546
BnaA10g00420D	coral1	35.3879	34.1413	30.1445	19.4368	29.5803	21.153	14.809	14.4789	22.3472	11.8648	6.21681	14.9029
BnaA09g09500D	coral1	117.788	139.154	94.3129	120.728	137.013	102.103	60.9155	48.4821	43.2395	87.539	59.0314	68.0848
BnaA10g00270D	coral1	20.7167	10.3021	8.61559	31.8533	13.598	22.5926	36.1319	39.0862	36.8198	34.3282	25.5895	32.5627
BnaC07g46460D	coral1	9.18208	10.7725	8.49302	20.618	14.495	17.9001	28.2711	31.059	25.6772	25.6803	12.6116	27.6266
BnaC05g38210D	coral1	13.6184	9.77585	12.24	28.7036	15.4059	32.7872	51.9664	53.636	36.9085	48.1086	14.7019	34.9571
BnaC01g08590D	coral1	14.6787	11.9326	7.32714	16.085	8.69113	13.1693	7.75934	5.55706	4.27228	3.94298	6.92512	11.1428
BnaA06g16950D	coral1	22.2378	15.328	12.0029	31.185	19.0852	31.6492	58.0991	57.6114	39.9998	61.7715	131.778	36.0765
BnaCnng43240D	coral1	11.5185	17.2567	18.3799	44.9723	16.0512	42.0759	52.6162	65.4728	33.2794	46.3144	10.7232	51.4837
BnaAnng06020D	coral1	9.10984	18.4736	19.2791	17.0593	13.7766	17.3746	25.7492	36.2452	14.546	13.5483	5.87857	27.174
BnaA05g12410D	coral1	24.1153	10.3834	10.0223	47.6567	28.8048	46.1621	94.4956	104.872	108.203	64.5883	10.9245	62.7646
BnaC01g34770D	coral1	10.9745	10.0607	11.6731	17.8474	12.1125	14.6917	26.2803	28.5327	12.1291	24.7065	11.0957	23.1204
BnaC07g42640D	coral1	55.2409	54.2363	75.3569	50.7727	72.0043	48.2621	17.9284	27.3553	31.2824	21.4911	16.0194	26.9272
BnaA03g48820D	coral1	18.7784	25.3836	24.5457	47.0205	27.0587	41.919	52.0603	55.9882	46.9935	57.0811	17.7765	54.3227
BnaC05g37210D	coral1	60.9104	47.7255	33.0855	40.5712	56.1959	42.8869	13.056	12.2461	50.0542	22.3121	6.52409	10.7788
BnaA07g34930D	coral1	25.5695	17.5961	15.5031	30.7017	17.0271	27.2286	36.3005	41.1228	39.8743	30.71	13.2558	33.8975
BnaA08g30240D	coral1	4.02174	3.28152	7.20017	4.31299	3.71216	5.45694	13.5401	14.9541	8.52844	9.15103	9.68388	12.5579
BnaA07g10960D	coral1	9.98782	3.53709	8.96021	7.06322	7.30265	8.7412	16.3632	9.9179	9.11289	12.7983	20.7443	13.153
BnaC09g36910D	coral1	7.40456	6.05544	7.37486	10.9273	5.06438	13.2216	27.07	21.3071	11.1913	21.2161	17.5072	24.1119
BnaA07g34300D	coral1	6.81526	9.04433	6.51124	7.78348	6.01395	8.94048	18.9657	22.022	18.0054	9.271	5.34494	13.3246
BnaCnng11880D	coral1	15.356	6.58664	6.01805	16.9848	7.76164	13.3121	24.5617	29.1954	36.2969	22.4005	22.0301	12.0695
BnaA10g06700D	coral1	26.1357	15.3729	22.6797	21.3462	17.8636	23.8134	52.3193	44.9316	44.9358	29.7514	42.014	28.3289
BnaCnng50940D	coral1	4.80282	6.79953	5.26073	8.28824	5.92283	5.51623	10.3281	10.7418	9.16659	11.4821	3.52025	13.389
BnaA03g49150D	coral1	3.9256	11.259	10.9007	16.4506	14.973	12.842	27.283	31.5724	19.0425	25.0244	3.22689	18.2696
BnaC04g39990D	coral1	57.8825	36.5046	40.3497	89.4174	25.7649	87.2327	102.715	118.047	124.945	109.585	73.4242	109.289
BnaA03g45730D	coral1	12.4973	11.829	14.6097	13.6107	12.2134	14.6044	22.1143	21.2117	21.2768	18.1003	72.8943	18.0422
BnaA08g14970D	coral1	38.054	24.6596	53.1948	66.5802	13.8543	47.3963	86.9076	87.5188	32.8667	99.0146	29.1359	75.5223
BnaA08g30790D	coral1	13.6419	17.5309	15.9193	11.2829	12.8532	13.3502	7.2155	8.11553	4.72638	7.2411	7.43314	10.7402
BnaCnng68450D	coral1	13.2923	11.0173	17.5351	19.1379	10.3228	15.9482	27.0875	30.927	29.5128	23.3997	13.8183	16.2446
BnaCnng00510D	coral1	8.85889	7.64285	4.64577	10.0461	10.4422	11.6868	20.8372	22.0206	22.0741	18.7636	7.45195	9.64711
BnaC08g43650D	coral1	11.2432	11.1493	10.9304	9.06215	14.9443	5.82396	4.5751	5.1392	7.86856	3.2529	5.03862	3.79327
BnaA09g23960D	coral1	154.011	127.736	140.976	88.7793	155.41	95.4539	71.9667	68.0171	75.0942	62.0456	138.45	88.7228
BnaC01g00280D	coral1	720.222	477.689	200.201	678.8	292.438	445.715	1261.7	1451.5	561.308	789.607	948.594	778.285
BnaA03g09270D	coral1	12.362	35.2672	33.6699	35.7799	50.8278	33.7292	86.6909	127.076	65.7528	49.9983	14.3418	85.7737
BnaC09g50760D	coral1	3.92274	5.76977	8.8667	10.6992	10.9583	10.7141	15.6453	17.1956	24.4113	25.2039	27.0581	24.3733
BnaA07g21660D	coral1	5.8006	7.79646	8.43226	7.19716	6.97228	7.777	15.8599	11.3852	9.1013	6.28839	6.21854	11.5422
BnaC09g43600D	coral1	77.7058	58.3704	61.381	68.5188	70.4469	61.3233	45.0563	41.8423	42.0166	36.3338	191.028	64.0807
BnaC05g16910D	coral1	12.7021	12.4355	13.4151	26.8548	17.6589	20.2678	32.7624	35.1952	26.1213	37.1755	9.18903	33.7701
BnaA09g07040D	coral1	10.6686	5.98105	4.38047	10.3422	5.61118	9.25334	15.5438	15.178	17.4555	16.3568	8.32063	11.8165
BnaC04g17620D	coral1	54.816	14.6439	10.9935	51.9719	6.00386	46.3225	75.7671	87.5418	103.412	71.1012	23.0972	61.553
BnaC09g43140D	coral1	31.7875	23.1193	20.4965	22.9066	21.2744	22.7009	15.6562	15.1206	14.9603	10.2781	42.0819	25.9545
BnaC06g22010D	coral1	9.31122	5.92626	7.17728	15.5288	7.99056	10.6195	20.017	23.6537	17.5924	25.7929	15.3094	19.578
BnaC09g39020D	coral1	26.2869	14.2107	12.8566	57.2657	11.8938	35.8081	152.297	119.659	191.028	178.294	18.5296	49.7471
BnaA02g31670D	coral1	3.2731	3.23802	3.37144	8.4205	4.18106	7.83653	13.3486	16.2244	8.52728	10.2938	3.48374	11.1556
BnaA10g02550D	coral1	8.66493	8.92162	12.1336	17.1377	8.41153	14.5215	19.07	23.0782	18.3969	23.5075	4.09043	19.7498
BnaC05g42190D	coral1	4.94224	6.00673	6.72941	9.9043	5.79458	10.5111	12.6731	14.3828	10.6829	15.5579	6.26013	16.9996
BnaC09g12520D	coral1	7.18382	5.92689	6.66304	13.0826	8.97266	9.67228	16.4005	16.7338	13.9404	17.5915	10.5966	16.1891
BnaA01g25780D	coral1	5.33944	5.03309	5.27684	11.0858	8.28242	8.78311	15.642	18.2377	10.6258	20.5699	3.03492	11.5097
BnaC04g13870D	coral1	5.91172	5.78833	8.14337	11.8611	10.9202	9.96536	19.6085	19.2431	13.7498	22.6777	5.76943	12.0744
BnaA05g07570D	coral1	10.6554	7.78731	5.01302	6.99899	9.01284	7.84593	18.5248	19.1214	10.4521	16.3301	8.38472	12.4178
BnaC07g01950D	coral1	6.51655	4.78004	5.24193	10.3392	6.37985	9.27849	15.1792	15.6955	11.5392	12.3776	6.52427	11.8624
BnaA05g33540D	coral1	4.04327	6.41689	8.14438	6.17844	8.16686	6.43448	10.6319	13.9537	10.9309	11.0291	5.93476	10.4382
BnaC05g27530D	coral1	194.167	178.88	205.996	129.55	176.908	181.058	53.5856	57.6428	58.6562	47.143	71.0315	88.5327
BnaA02g28270D	coral1	18.6234	20.4108	26.8765	20.6853	23.9969	21.5021	13.5094	16.916	11.9906	14.7583	59.8686	14.864
BnaA01g01400D	coral1	119.862	178.029	150.716	145.256	213.525	211.756	53.0874	67.3713	80.721	29.9138	20.5369	50.1743
BnaA04g06420D	coral1	402.861	368.718	391.404	198.235	511.106	372.5	88.3792	68.8809	151.318	45.2651	695.698	89.2732
BnaC07g33720D	coral1	6.7369	5.95907	6.44039	8.88198	3.6381	7.29166	12.2775	13.9153	7.70604	10.25	5.22908	9.05925
BnaA03g51830D	coral1	5.11758	4.12872	7.53952	7.11373	4.11302	6.4135	12.5906	9.51246	9.35254	7.6199	8.89115	9.38473
BnaC07g24750D	coral1	13.5776	15.7137	15.6189	26.8315	19.6855	26.1336	41.0881	49.7726	24.2628	36.2907	13.6094	36.9221
BnaA07g33890D	coral1	171.031	146.885	93.6532	126.987	152.155	147.495	66.7547	55.9338	134.697	75.5692	113.624	70.2524
BnaA02g26990D	coral1	9.27903	7.42515	6.89183	16.0424	11.8119	14.2992	20.5768	30.5045	15.3962	24.2902	10.5416	18.2781
BnaA08g15920D	coral1	18.1813	14.7976	18.3696	36.1765	24.2758	34.339	65.0651	53.332	50.2965	61.1051	41.1559	54.1656
BnaC08g12770D	coral1	13.8826	15.4522	11.4046	10.5965	13.718	9.24526	10.0875	6.05528	10.7537	6.18095	5.59642	6.83639
BnaA10g04210D	coral1	223.132	166.282	118.825	324.446	200.273	277.798	333.023	357.892	380.007	419.79	94.1046	368.143
BnaAnng07880D	coral1	8.43302	6.77399	4.7824	8.36806	8.11582	7.50905	11.7152	15.036	9.07926	10.3056	5.29095	6.96228
BnaC07g37710D	coral1	4.93067	4.72426	7.05488	4.54644	6.77434	3.51658	11.2196	10.9555	8.51933	9.62037	3.89898	6.86063
BnaC08g24340D	coral1	193.74	661.501	519.26	808.622	618.181	563.081	1406.28	1157.14	1173.21	1316.69	81.8776	609.855
BnaA10g02580D	coral1	36.8613	39.1481	27.4751	23.9293	29.3697	26.325	13.3644	11.0379	24.9799	12.0394	9.9858	18.9446
BnaCnng77180D	coral1	16.6021	16.0135	21.7698	31.6488	22.4753	33.0793	58.7458	66.345	43.9057	60.1888	23.6698	49.6096
BnaC02g41700D	coral1	9.46805	8.21175	8.10471	5.86777	5.23828	5.59613	14.4523	14.8418	19.3859	16.7742	6.36298	13.9333
BnaC03g12710D	coral1	3.61338	4.563	5.33565	7.62516	4.53825	7.23707	9.51028	11.8878	7.62007	9.10974	3.9001	9.04001
BnaA09g25760D	coral1	8.78738	19.6572	17.5761	42.9317	17.3544	48.5166	74.8699	103.836	52.2178	105.496	30.2587	44.1192
BnaC09g33800D	coral1	12.2031	11.2879	12.0146	28.2301	15.017	25.0078	35.1917	47.1662	33.5081	43.9478	14.746	36.7059
BnaCnng23600D	coral1	39.6528	39.5731	42.9079	46.7277	40.0445	43.7522	61.9223	67.1192	49.0477	58.4191	111.986	60.8733
BnaA10g06750D	coral1	5.63536	5.68375	5.87899	8.54935	7.28048	7.46336	11.2786	12.5948	12.9609	13.3543	6.59118	9.61598
BnaC03g21650D	coral1	21.7741	25.1463	35.3084	32.478	43.473	31.9903	53.7821	55.8388	43.884	65.0582	27.231	47.2953
BnaA02g12610D	coral1	11.4028	5.60596	9.72098	11.9091	10.0233	15.2394	17.1485	19.3156	16.812	15.7456	6.13719	13.5781
BnaC09g20970D	coral1	7.06225	12.8783	16.3719	13.485	12.4046	12.4677	22.21	18.9694	15.7658	16.4235	5.27045	12.1881
BnaCnng65730D	coral1	12.2699	12.6469	17.4476	22.563	16.6333	20.987	42.4154	44.0039	14.4627	17.3023	8.91398	42.9512
BnaC03g66320D	coral1	8.62217	11.225	7.3554	12.8356	8.37764	11.5071	18.025	19.8897	21.3088	15.8899	6.71868	13.8209
BnaA07g03890D	coral1	7.25861	5.74562	5.12792	10.4904	6.09777	8.46831	11.4786	14.145	11.4943	11.8019	6.55723	11.9915
BnaC09g16390D	coral1	69.4747	77.9721	74.2343	87.1861	74.0531	94.8592	39.6272	34.7631	43.2138	34.9569	67.3254	54.2554
BnaC08g26300D	coral1	18.5882	21.9439	20.9072	18.5229	10.7701	19.6763	10.5461	8.81372	9.80777	5.63083	9.74902	16.7666
BnaC08g31100D	coral1	35.457	30.594	36.452	15.4087	36.4292	23.9162	20.9672	17.1897	14.4347	17.7836	36.8978	19.5217
BnaA05g09620D	coral1	11.5435	13.2336	8.88297	9.88489	7.90627	9.81125	4.99085	5.52846	5.01907	4.17893	5.75834	11.7233
BnaC03g19900D	coral1	22.7657	24.3487	18.3573	62.4634	36.6826	37.6271	120.887	92.0853	116.884	79.0826	10.6528	76.715
BnaA09g33830D	coral1	3.50371	3.83894	4.52318	7.58632	6.24526	6.54834	9.28384	9.70778	8.95225	10.4433	5.98154	9.50934
BnaA02g17190D	coral1	8.96826	11.5217	11.2639	12.5878	12.3013	13.7257	21.0947	31.8912	20.8837	18.9524	8.07897	13.421
BnaC05g10620D	coral1	25.3355	27.8402	26.311	16.9084	22.412	17.914	12.3002	11.5016	19.7115	15.5742	5.20318	13.8129
BnaC07g28740D	coral1	12.9609	18.9566	12.2503	25.6418	21.2994	9.56069	24.9006	33.4624	30.3763	18.025	7.62354	22.4886
BnaA03g04340D	coral1	14.4112	11.3095	11.7167	11.7323	10.9476	12.6962	7.53475	7.96901	7.49924	9.37223	29.8957	10.1254
BnaC09g20780D	coral1	14.2451	22.4263	19.6783	16.4094	13.8573	16.1767	8.77622	7.88431	8.47282	8.57636	7.37865	10.5241
BnaA06g18750D	coral1	5.75324	5.11341	7.79149	9.60494	6.02848	6.47356	16.7808	18.5032	16.8024	10.8494	9.93322	10.813
BnaA10g13210D	coral1	133.462	120.281	119.525	183.937	100.083	180.414	291.74	322.598	267.718	296.69	90.8876	286.006
BnaC06g35200D	coral1	49.943	69.5306	79.3224	51.0133	76.6619	52.527	29.4486	11.2834	11.3738	37.7696	80.2568	70.5526
BnaA09g47670D	coral1	4.08318	3.40478	7.29374	6.68427	3.48543	6.03502	7.67483	12.6846	6.62581	10.9403	23.6498	10.4714
BnaC07g19840D	coral1	9.93674	10.4185	8.81554	8.69387	8.61737	9.37276	7.08573	6.44751	7.05	5.31264	30.5601	8.36166
BnaA01g18410D	coral1	5.62001	9.58527	7.83195	16.2204	5.17377	12.4716	21.7514	34.3925	11.2794	7.60703	5.63757	23.2512
BnaA07g21930D	coral1	16.065	15.1217	14.4701	26.6169	18.7347	24.0236	31.2928	38.4204	28.3716	32.2457	13.1371	32.4945
BnaC06g20910D	coral1	10.8339	12.2604	10.6481	9.65151	8.07876	9.99476	4.79062	6.15466	7.58594	4.70899	4.23335	8.20089
BnaA01g27300D	coral1	43.321	33.5649	21.9255	44.4298	19.5723	36.5933	8.46944	12.842	4.9058	17.4175	13.1897	30.0395
BnaA05g34030D	coral1	5.68624	4.65566	6.45485	6.35806	3.19422	5.87229	9.85077	12.2842	7.02228	4.73511	3.8439	9.76882
BnaA09g38860D	coral1	32.3372	24.3745	31.5101	14.0263	31.0498	22.4629	12.0629	10.2504	11.9255	11.8905	34.8505	13.6402
BnaA01g21620D	coral1	3.796	11.5195	13.3264	6.15135	3.00698	8.3071	19.625	23.6636	11.1208	11.2323	8.03332	19.0492
BnaA09g33340D	coral1	16.8385	19.2252	16.9465	11.7842	15.6424	17.6523	9.32338	7.11437	7.89318	5.08469	35.2426	10.5233
BnaA08g17570D	coral1	20.1495	30.4438	27.5866	17.1917	33.6578	19.047	9.20449	8.47041	8.2343	14.2302	21.516	18.2009
BnaC05g42510D	coral1	8.15529	8.6141	18.1419	20.5594	5.71668	9.1201	26.5574	47.6944	21.6754	9.84585	7.02309	29.8977
BnaA07g16670D	coral1	4.87377	3.34455	8.98731	5.21743	3.03123	4.29306	10.0405	7.21203	10.4521	9.6496	16.9568	5.97421
BnaC06g13160D	coral1	21.5397	25.658	25.8696	25.0238	34.9838	20.3817	38.3425	42.2362	33.5125	44.8754	11.2878	27.553
BnaC02g46320D	coral1	13.967	14.0337	14.0512	26.9188	14.1435	20.7509	24.8317	38.4823	25.1415	32.5386	23.1969	33.4302
BnaC05g40970D	coral1	90.586	98.673	63.8276	82.803	117.952	79.3678	54.8239	46.9568	87.9711	54.2577	171.988	39.8687
BnaAnng32620D	coral1	5.77817	6.40463	13.6867	21.1749	10.6391	13.9721	51.6397	105.763	19.0868	35.7223	6.59706	38.4508
BnaC05g41220D	coral1	10.7117	12.9556	12.8424	13.5937	10.8847	11.8046	23.9061	26.092	31.9427	23.1176	12.4743	20.4167
BnaC02g20340D	coral1	12.5699	9.80276	13.119	84.8072	26.5057	55.9106	91.1822	89.7996	104.774	63.8063	3.19347	71.1816
BnaC09g42740D	coral1	5.19993	10.1193	9.41207	11.9478	11.3265	11.7229	17.2471	20.4854	16.2046	18.0213	10.0953	15.5101
BnaC06g05870D	coral1	29.676	30.2292	22.5454	105.061	49.9002	83.1318	127.186	141.229	80.8289	138.936	32.9477	131.625
BnaCnng21640D	coral1	114.465	685.688	565.185	533.465	379.874	520.218	687.722	1032.4	445.281	328.754	46.5869	612.143
BnaA09g26820D	coral1	42.2735	36.9816	31.5097	30.2657	34.6706	34.9298	16.7251	18.6472	26.3372	24.1311	12.6748	19.2092
BnaC04g05180D	coral1	5.49597	7.8979	6.83852	4.79665	10.6313	6.53794	12.6696	15.106	12.3843	13.1129	6.34265	7.64205
BnaC03g05880D	coral1	16.4943	13.4858	10.7807	12.8844	16.5225	13.3662	8.32411	6.40912	9.95036	7.25021	49.5472	10.8574
BnaC02g45400D	coral1	8.49957	9.2372	10.352	11.9613	9.20621	11.9588	20.2817	25.2522	26.4282	18.9047	6.53166	16.6283
BnaCnng35110D	coral1	6.97097	6.22659	6.33001	9.47894	8.39032	9.96124	14.604	13.8444	17.3116	15.2677	4.19114	11.097
BnaA08g20760D	coral1	10.8768	7.62466	4.53944	15.5078	6.21309	15.5605	33.9373	34.5529	29.9337	32.2331	4.70827	23.6328
BnaA02g20270D	coral1	25.2092	66.6223	62.8621	95.3877	102.002	105.311	112.429	162.41	158.792	112.894	45.5451	84.9578
BnaC03g21220D	coral1	14.0166	12.1775	14.9299	23.629	12.1016	22.8003	29.6823	37.8972	28.4215	30.9879	19.8993	32.1703
BnaC08g32450D	coral1	3.48169	3.74373	3.6372	5.31407	4.47774	4.41566	8.17183	12.9194	8.26389	9.97389	15.8085	7.58259
BnaA02g29880D	coral1	15.5689	14.5697	18.2623	20.0339	14.992	19.1159	33.5678	36.2578	29.9646	22.5313	10.3656	19.8373
BnaA05g03330D	coral1	18.5674	28.032	27.6618	20.9054	29.3036	22.2149	12.1926	7.81344	6.67505	14.0115	28.1356	20.6771
BnaCnng41510D	coral1	3.89902	7.97247	6.44426	6.62648	8.60647	5.42621	13.1659	15.549	10.939	10.149	4.66035	9.73874
BnaA03g32930D	coral1	25.8907	21.5867	15.4357	15.5585	20.3413	16.7625	8.00375	6.67456	15.8263	13.3552	73.5081	11.7835
BnaC08g32680D	coral1	19.2051	14.0264	10.0692	15.1318	19.6762	12.5994	5.18251	3.70979	8.32979	5.7432	4.74973	6.15163
BnaC09g50640D	coral1	4.20428	4.14432	4.32628	5.20717	5.87916	4.55193	7.01776	7.62583	9.92264	8.60291	3.60637	5.1022
BnaC06g42920D	coral1	20.2748	24.2073	19.3587	15.9479	21.1451	14.9915	9.27431	9.31317	13.8476	6.78489	12.676	9.51537
BnaA07g33230D	coral1	8.31915	10.6365	12.8117	18.227	21.6114	17.5074	25.7391	30.0899	27.783	18.5337	8.67705	22.3429
BnaC06g07190D	coral1	19.3365	11.1766	10.9595	28.7571	8.85231	19.9005	33.9299	31.9359	29.042	28.1804	26.9358	28.6925
BnaC07g24810D	coral1	12.5921	11.058	10.3493	26.6989	14.3248	22.7289	29.9114	24.5367	24.9497	19.7315	53.5638	21.4157
BnaC06g26380D	coral1	17.5599	12.5795	9.9583	19.6608	8.06306	13.6194	10.2414	7.75768	5.14437	8.68464	13.9823	12.5458
BnaA03g37870D	coral1	6.98843	9.95733	9.1295	11.556	11.2948	11.6597	17.7933	19.6752	13.7739	15.6509	5.6438	15.2959
BnaC03g17190D	coral1	54.7083	46.1159	36.8737	33.0961	37.9533	39.4703	17.5619	18.5101	25.8413	12.3002	40.6562	32.3845
BnaC02g22500D	coral1	9.73839	15.0797	15.6387	31.3632	27.5906	31.7008	37.1853	46.8176	47.2071	49.5788	13.7486	43.0352
BnaCnng51090D	coral1	6.64829	7.17709	7.13908	9.70544	7.06053	8.2962	12.9806	14.1754	13.1289	12.929	5.05105	9.43389
BnaC01g02930D	coral1	32.3928	22.1257	20.4216	67.0886	18.053	38.8187	87.3478	99.3392	20.204	72.51	41.0404	61.2653
BnaA09g41560D	coral1	13.5378	19.625	16.4408	25.387	25.232	19.8061	35.504	37.7239	36.2274	21.4652	13.4515	25.0475
BnaC01g24000D	coral1	13.2048	10.6258	13.9697	12.4993	8.9979	14.7615	22.8028	24.6412	8.84037	18.4488	24.8033	20.3726
BnaC04g39580D	coral1	18.8205	20.6198	23.9619	17.4452	28.6159	14.1409	40.9023	60.1056	31.0861	14.7149	32.2388	44.7961
BnaC07g33620D	coral1	141.01	158.201	136.959	112.697	162.913	103.66	64.7389	51.4478	99.9399	42.2685	150.854	56.1881
BnaA08g26420D	coral1	78.944	95.8459	60.5838	64.7567	63.9407	62.2796	40.0489	33.0499	45.1873	36.6092	31.5857	26.5707
BnaA08g20790D	coral1	5.08112	3.52638	3.19038	5.35548	3.37146	5.50696	6.82879	9.05703	8.40718	8.92532	10.2263	9.13977
BnaCnng43250D	coral1	19.7562	17.7418	13.0283	32.3254	27.6398	25.0795	58.2417	74.6493	56.0245	45.4789	20.2971	36.5893
BnaC03g35630D	coral1	5.93472	6.68877	8.98047	6.04709	10.1881	8.15175	19.0133	17.2731	14.6136	17.2277	3.78311	9.4515
BnaA09g25360D	coral1	8.10305	8.14714	10.7396	15.3874	10.7705	11.7658	17.9553	20.2066	15.3834	14.9855	6.15184	15.6431
BnaC03g73670D	coral1	4.35882	3.03089	3.82557	4.86201	6.21266	5.05681	6.33418	9.26089	8.38009	7.31356	3.48227	5.29566
BnaC08g04880D	coral1	6.20494	8.41638	5.86475	7.8213	10.0039	6.58498	15.6679	16.4761	13.7382	16.3315	4.87301	8.75614
BnaAnng27520D	coral1	4.7501	5.32507	4.44867	9.33872	4.54991	7.59349	10.2322	12.2337	8.50685	11.6583	3.42338	11.4287
BnaC08g09650D	coral1	6.56943	8.75022	11.0274	12.3172	7.93334	13.9004	25.655	28.3923	17.9148	21.838	5.22035	22.2253
BnaA09g13960D	coral1	12.3569	3.14461	4.97124	17.1015	6.27123	13.841	33.9886	39.2968	45.8081	41.9031	22.3018	15.2235
BnaC09g17400D	coral1	4.84214	6.8516	6.14083	10.9369	5.96211	10.824	13.0084	15.0334	13.0409	16.1233	9.55383	15.5459
BnaC04g06630D	coral1	7.15919	11.032	8.73324	17.4379	17.0692	17.9753	31.78	43.2543	34.7731	22.6601	10.3301	29.9505
BnaA03g40850D	coral1	26.7074	11.7085	10.0098	36.1914	13.3933	30.4482	42.3742	43.5456	46.9372	40.3575	33.0109	41.2985
BnaA03g39760D	coral1	48.7309	68.3604	70.0553	36.2713	69.6273	35.1037	26.1968	18.9884	34.6207	32.6813	6.986	16.4252
BnaA04g29470D	coral1	9.1264	11.7272	8.66146	15.3387	6.10272	13.8569	19.02	21.5677	17.502	17.0014	6.11766	19.6316
BnaC03g14230D	coral1	35.2515	46.749	6.06224	40.5634	13.9625	25.9815	171.605	143.771	44.5236	80.4309	1199.39	126.995
BnaC09g08470D	coral1	6.94941	5.45167	4.22085	7.68376	5.53861	5.72589	9.83194	10.9864	10.397	7.06719	4.08269	5.78063
BnaC08g18000D	coral1	23.2231	19.425	18.9082	27.0817	24.1004	25.1686	39.3874	48.3263	34.3965	45.5291	21.0136	31.0596
BnaA02g22640D	coral1	5.36261	3.58805	3.64483	6.47229	3.00698	5.16472	8.79961	8.85517	8.44358	6.36496	6.85195	8.39457
BnaCnng62330D	coral1	4.19918	6.77983	8.74973	18.6813	10.0905	9.41234	40.5094	71.218	20.2237	33.3576	5.6135	33.6238
BnaA03g11050D	coral1	13.8224	15.02	14.5064	9.64419	13.373	9.35729	5.58563	6.65624	5.25364	4.54826	4.98511	6.27542
BnaC08g01280D	coral1	10.981	9.68486	8.94686	13.1906	8.65436	11.946	16.9808	26.5809	17.1789	19.8258	8.25742	14.623
BnaA07g13840D	coral1	4.12783	4.04838	6.05133	6.3193	6.34173	7.13381	11.4177	9.24351	10.7613	8.02644	4.04662	8.61427
BnaA09g30660D	coral1	228.053	429.904	214.203	146.426	278.914	255.022	71.3272	44.4502	106.909	15.2798	492.59	35.6388
BnaAnng34840D	coral1	28.6959	46.6724	52.0988	44.4246	35.5878	38.3334	51.6231	50.512	62.6577	60.8484	5.18102	36.7636
BnaA07g21500D	coral1	23.3656	16.0507	15.2272	22.3149	20.3955	16.6597	37.9338	36.4452	38.5812	32.9496	16.4421	18.79
BnaA09g17390D	coral1	6.26261	7.00721	5.91925	5.34026	7.04205	6.78643	4.26978	3.93733	4.48573	5.19377	14.0589	6.12249
BnaA06g38590D	coral1	8.81462	14.6123	12.0495	20.5651	9.85894	27.0834	31.9166	21.1951	23.0935	31.4604	14.8543	29.6668
BnaC09g17270D	coral1	46.3013	16.6507	10.7747	69.3532	11.6989	52.224	91.4471	89.8083	100.87	89.4126	28.4418	86.368
BnaA03g34240D	coral1	56.7843	74.9645	39.2385	42.9437	49.8976	44.5977	14.1632	13.6821	30.6311	10.7486	7.77703	13.2109
BnaA02g12020D	coral1	12.5992	17.0476	17.8627	19.6105	18.4033	20.9789	23.8509	40.6471	16.4805	30.3503	11.508	26.2218
BnaCnng05450D	coral1	19.021	21.7843	21.6314	29.9337	25.2517	23.3199	44.992	43.2298	50.3664	43.7695	9.8718	35.7002
BnaA06g31850D	coral1	5.05246	5.85074	6.46316	12.8434	6.98538	12.7196	15.5842	20.8542	8.96378	17.2527	6.74332	15.3669
BnaC01g19340D	coral1	17.5305	16.4098	23.9363	10.1796	17.3312	14.7207	8.61943	6.75586	7.405	5.55469	4.68817	5.76927
BnaA02g13050D	coral1	6.29662	5.26919	4.57645	5.54263	4.39191	5.53766	8.90262	13.3064	10.1254	8.19254	6.23519	6.43887
BnaC04g50900D	coral1	16.7874	13.3624	9.73356	20.9976	10.4608	14.9572	29.2483	31.6121	26.3181	24.8368	17.0564	23.1396
BnaC03g10400D	coral1	10.7825	10.1657	10.4107	10.506	14.0927	12.8128	18.8055	16.821	16.5893	20.0426	29.224	16.1092
BnaAnng04750D	coral1	26.5353	25.0172	10.8798	32.544	18.691	24.5868	38.7108	51.8268	26.5842	34.6146	36.3007	37.3222
BnaA02g15780D	coral1	4.75811	4.59214	5.56801	7.03995	5.96029	7.25369	13.4739	15.8168	12.1389	14.6188	4.46459	7.87141
BnaC07g05550D	coral1	8.86819	7.57291	13.2654	10.3029	10.045	8.76016	22.2404	21.3261	17.4285	16.6914	19.6932	15.289
BnaA06g39230D	coral2	46.9367	41.3527	44.2672	52.0168	65.9872	51.7272	53.516	46.8437	41.3222	54.8218	150.996	55.5375
BnaA05g24860D	coral2	4.24418	7.17976	6.73488	17.7325	36.6568	20.9703	14.0935	16.2779	5.88894	67.202	35.1558	36.9996
BnaA02g33190D	coral2	3.13964	9.84009	4.63672	20.7007	28.4376	18.7112	13.4353	16.2053	14.5594	20.9318	5.22596	23.921
BnaA03g08320D	coral2	5.30381	6.95296	8.4002	10.7984	10.514	10.278	6.66979	5.75471	4.18199	13.1277	5.15931	9.1442
BnaC07g28500D	coral2	6.93656	10.3581	8.48037	3.64787	6.82389	4.04895	9.34761	7.41209	12.4984	3.00626	5.02615	5.42051
BnaA06g35460D	coral2	31.7952	11.3505	8.75886	33.4739	12.7036	15.5927	8.39345	9.99534	12.2188	33.3421	13.157	9.917
BnaA03g14470D	coral2	15.6395	15.9618	16.772	30.2775	31.5961	29.1344	13.9039	9.67642	10.7422	23.5479	44.8161	34.0049
BnaA09g26570D	coral2	57.036	46.5892	29.6812	294.596	245.235	244.392	117.262	152.901	80.7553	272.937	30.7556	205.548
BnaA04g18190D	coral2	23.0428	26.0616	32.0589	48.3041	78.9115	53.8411	10.1769	22.6453	9.46719	36.0074	40.1147	53.2989
BnaC07g33390D	coral2	14.7504	18.9589	26.4187	12.1422	9.12427	13.2327	19.0355	22.7252	25.3857	9.44341	4.61557	12.1885
BnaC06g10290D	coral2	6.6242	4.38292	4.06966	16.2304	10.6832	13.8415	4.01348	3.92477	5.98092	15.3899	12.1435	15.1644
BnaAnng33120D	coral2	13.776	15.5331	12.3214	12.2608	7.42058	9.53302	13.1043	17.0033	14.4506	5.98412	5.62995	9.21939
BnaC03g58030D	coral2	5.82563	5.66151	6.76113	10.656	12.6971	11.5568	6.69013	6.40369	7.70984	14.6763	10.0673	8.68733
BnaA03g41150D	coral2	32.1642	37.9999	45.7524	20.552	14.3189	21.8766	30.1403	28.7133	25.7632	9.28716	14.6219	27.54
BnaA01g09360D	coral2	16.749	16.0068	13.2379	5.10806	5.9234	5.34343	9.95866	9.19066	10.8813	4.87351	4.54761	7.05084
BnaC04g33570D	coral2	6.79722	5.68528	3.74437	41.8135	27.6712	36.1532	20.2417	22.8163	13.3798	15.6553	3.65879	38.7688
BnaA09g02790D	coral2	14.505	12.555	12.8116	42.4509	33.6866	35.7317	18.235	12.7383	15.1404	29.0889	23.4802	36.2913
BnaA10g22770D	coral2	9.49686	8.5158	9.89776	25.6731	22.2183	28.6374	5.71634	5.65436	4.33233	15.4498	56.491	25.4094
BnaC04g23270D	coral2	12.5725	12.0024	11.0637	20.0131	16.2267	16.1179	12.8678	11.5159	17.5034	32.5516	10.0939	21.8756
BnaC04g04130D	coral2	8.45312	9.70374	11.6845	13.555	20.3762	17.7009	7.72292	6.86777	7.99376	15.6749	16.8684	14.4719
BnaC05g17260D	coral2	48.5042	63.6233	47.3578	27.6596	40.3974	29.0245	44.7819	41.585	56.3632	45.9537	13.8672	31.3165
BnaC05g13450D	coral2	4.07305	3.97523	3.42762	6.4704	8.80938	6.84449	4.97386	6.70542	4.67093	11.9331	54.7625	7.99301
BnaA05g16150D	coral2	7.40018	7.8574	6.40015	18.8925	13.2961	20.0049	10.9766	11.2867	10.2288	17.4317	8.27402	25.8957
BnaA07g00590D	coral2	10.719	7.80803	6.59932	11.8292	20.5872	11.8822	8.11076	8.44685	8.19278	16.0406	29.6446	12.4272
BnaA05g05650D	coral2	28.1594	30.4699	28.2371	10.3391	17.1628	10.2899	23.6758	24.3258	24.9494	14.1459	4.33407	8.98687
BnaA09g05250D	coral2	21.1199	19.6197	22.5139	44.4757	41.8693	44.7682	27.17	30.4453	16.7903	45.9823	57.8488	48.1723
BnaA07g16880D	coral2	7.51342	8.7962	5.38828	29.4309	16.6917	21.1945	11.15	11.8154	4.22171	28.7027	28.23	25.1692
BnaA03g43290D	coral2	28.5714	25.666	28.7621	15.2844	14.926	12.9367	23.8288	23.9695	19.7458	25.4431	7.34579	12.3879
BnaA09g04500D	coral2	16.35	15.8597	13.2262	72.7513	32.0785	64.8232	27.2934	27.8816	35.5431	70.6636	22.0099	61.8822
BnaC04g49930D	coral2	53.4763	48.6297	39.3305	23.0254	10.0721	18.8708	50.5897	42.6536	38.4421	13.0048	24.2383	20.0314
BnaC04g03120D	coral2	20.1186	18.1571	13.4652	4.51178	8.26361	4.16081	11.2883	12.5253	9.67542	5.34528	27.4673	5.57366
BnaA10g22780D	coral2	12.4507	8.14648	6.58805	25.306	20.9228	23.4371	8.23148	7.45101	13.4203	12.685	47.6872	22.633
BnaA06g22200D	coral2	12.2296	3.34026	3.21087	36.1537	10.7501	33.0603	4.55601	3.7702	13.8648	20.2814	6.97401	22.1116
BnaA06g05150D	coral2	26.5581	21.8372	26.9003	8.58389	33.4868	8.66686	34.2839	30.2543	34.0954	6.93692	277.884	51.6498
BnaC03g05200D	coral2	5.92498	3.46341	4.46677	6.51219	14.5576	6.11884	4.81707	4.76283	3.19433	11.1766	8.02114	8.18914
BnaA09g04710D	coral2	8.77468	7.52923	10.1911	19.6644	22.352	20.721	13.5207	12.4763	10.0805	34.878	18.0997	20.3667
BnaC06g28840D	coral2	11.3377	25.5551	15.8191	36.8681	56.2403	34.3541	23.4752	18.9702	19.1981	23.4407	10.0969	41.9112
BnaC03g04800D	coral2	13.4978	10.5064	9.90616	4.85111	3.38208	5.19288	7.53637	7.68826	8.78987	4.21626	4.59684	3.36532
BnaA08g26720D	coral2	3.57875	3.16477	3.64921	7.15814	8.52856	6.24152	5.74148	4.65961	6.34426	11.8878	5.66283	8.96496
BnaA03g38050D	coral2	114.271	138.278	193.261	1138.4	913.027	453.259	753.2	760.145	478.355	851.336	505.308	908.004
BnaA09g03350D	coral2	3.02934	3.11476	4.04024	8.29104	6.097	7.71605	4.23955	4.77973	3.83668	10.962	13.1115	5.67819
BnaA09g03800D	coral2	7.15352	8.61064	13.2581	49.8374	34.9104	43.5867	23.4627	18.5925	18.8158	49.9912	23.1422	68.4416
BnaA08g29200D	coral2	5.7867	5.15706	4.78331	6.44439	7.63147	6.93992	6.55928	6.40526	5.08635	7.3462	18.1369	6.11264
BnaC08g27930D	coral2	5.65152	6.88373	8.81251	3.00563	5.46322	4.46474	7.77116	5.58609	7.58851	3.2906	3.11484	6.02411
BnaC02g44790D	coral2	3.2151	12.6677	27.6099	57.2467	59.1294	50.184	16.2143	22.9867	5.7299	43.1909	10.176	13.6183
BnaA09g04620D	coral2	12.1283	8.21752	10.2588	34.0947	27.5794	33.5364	20.9146	16.6687	23.8805	43.0517	26.9671	46.74
BnaA01g25800D	coral2	10.3213	10.1772	9.83227	4.20667	6.15845	4.32659	7.76718	7.7953	8.02852	5.14974	4.88465	4.0594
BnaA09g07840D	coral2	27.7807	18.5014	11.3733	114.788	55.7806	87.6359	55.5728	62.6534	52.6836	90.8368	15.5404	108.936
BnaA01g03320D	coral2	11.2535	10.5761	9.43492	3.88741	5.63559	4.61952	9.58507	10.6371	9.39453	6.47344	12.4054	5.04615
BnaA03g03220D	coral2	29.3816	31.6868	27.4602	55.277	52.3597	44.7417	44.2535	49.0372	28.0685	121.035	46.5865	72.3309
BnaA10g22530D	coral2	6.50874	23.5687	42.3073	137.67	71.057	101.167	19.4723	17.9381	5.53796	162.949	260.851	82.4628
BnaA05g16730D	coral2	7.42587	8.44751	9.60341	14.9843	15.4337	15.6785	7.43054	7.77184	5.70059	14.4778	11.1392	14.1901
BnaCnng49000D	coral2	12.4161	4.57371	4.1153	58.3822	55.6675	61.8143	28.2771	34.2082	31.9299	134.236	17.7536	66.809
BnaAnng09510D	coral2	5.87631	4.76636	5.89911	6.18869	6.66845	12.8156	4.94688	6.05264	6.11269	14.8553	5.00931	8.34462
BnaC04g03830D	coral2	7.42085	8.2765	5.11831	8.27925	10.6877	9.47601	5.32078	8.61364	7.66905	10.126	22.2178	7.38862
BnaC03g63410D	coral2	28.708	76.8387	68.2939	150.655	398.454	357.105	147.655	144.417	167.129	537.365	69.4743	523.874
BnaCnng21450D	coral2	16.0595	23.5443	25.8855	9.95083	12.7334	9.74331	20.2602	20.4111	18.9789	10.4141	7.59635	11.9388
BnaA09g29430D	coral2	55.6525	95.8553	92.2155	13.2122	30.1294	18.0069	64.9193	63.1356	54.9305	17.4442	19.7762	17.8901
BnaA04g16220D	coral2	3.66593	3.57789	3.81447	7.42231	7.41204	7.18985	5.43961	3.5764	5.49549	9.7246	4.31887	7.81152
BnaC05g50500D	coral2	51.0829	18.4025	20.2816	88.2801	65.8284	82.0255	80.5903	59.6301	79.772	216.092	15.5414	152.022
BnaC04g49770D	coral2	9.02773	11.7759	11.377	6.06731	7.37723	5.68868	13.4506	11.7501	12.9437	5.65196	4.85006	10.9321
BnaA02g07720D	coral2	4.01075	3.2378	4.13548	7.60655	14.341	8.28397	5.74628	8.14639	3.11552	8.68502	6.43393	8.95476
BnaCnng67390D	coral2	25.8198	33.6847	31.5871	18.433	7.66537	5.9437	38.587	36.8482	38.2013	9.64881	9.53867	21.1847
BnaA01g26810D	coral2	5.19048	7.77576	8.02223	9.7952	6.32321	8.69786	5.62492	4.052	3.45883	12.1709	6.59246	10.3497
BnaC03g64280D	coral2	24.3236	16.9408	12.9687	91.9089	65.4149	45.0862	22.9347	22.9147	11.1913	72.3421	31.7934	55.1424
BnaC08g23290D	coral2	16.8394	19.6656	20.8464	5.28501	5.77896	4.18658	14.0885	12.1893	12.2571	7.45734	3.33497	4.48127
BnaA03g03120D	coral2	11.112	13.8763	13.1285	27.8984	28.491	28.196	14.7306	16.4652	14.6133	31.3326	26.4676	31.3998
BnaA08g07460D	coral2	22.4886	26.3003	25.9348	12.5769	11.7161	13.543	19.8651	19.8209	19.6208	6.21797	7.89944	18.5789
BnaA05g32040D	coral2	42.6391	55.0065	59.9141	31.3294	20.4404	26.0786	39.145	43.8565	64.3783	9.27122	5.07285	29.1838
BnaAnng00190D	coral2	23.1971	21.35	18.6701	9.60164	13.0005	9.55303	19.6174	18.456	23.4936	12.1741	9.84965	9.2272
BnaA03g57730D	coral2	8.1181	7.31704	7.37211	8.61987	8.07844	8.60291	6.18798	6.42794	6.98202	15.4411	19.4538	10.9462
BnaC02g33410D	coral2	10.9791	13.3357	15.0031	3.52287	4.8671	3.62008	10.493	12.2815	8.64665	8.01411	4.96011	4.69585
BnaC05g48190D	coral2	12.3903	3.0157	3.52588	43.3075	29.0743	33.6173	9.28522	6.39431	21.1932	42.267	53.1137	23.6578
BnaA06g33290D	coral2	14.4776	11.8954	16.6705	5.86968	8.67229	5.72865	10.3031	9.07253	13.031	10.4581	3.56923	6.61047
BnaA02g35550D	coral2	7.80051	10.6876	12.0866	22.326	24.6615	18.5766	13.5251	16.7193	13.6584	23.6617	9.90355	18.6152
BnaC08g15110D	coral2	11.5216	16.0429	9.11095	35.3849	21.9311	30.9545	17.2801	19.3186	13.2568	23.2269	9.00145	27.9156
BnaCnng01100D	coral2	101.249	81.7181	71.2905	42.0072	13.978	37.379	91.6408	70.3085	104.101	8.90508	11.9856	37.916
BnaC04g10780D	coral2	119.571	115.031	84.6327	266.933	292.41	275.223	145.069	203.372	166.188	312.096	79.7219	285.169
BnaA01g32630D	coral2	20.7526	19.2759	20.2364	6.5194	12.7943	8.1878	26.5256	18.1766	21.7286	7.03798	7.45005	6.13438
BnaA07g36300D	coral2	3.73647	3.09496	4.16226	8.26886	10.9037	7.85527	5.74844	8.42772	4.65223	13.1844	5.65142	10.4876
BnaC03g40460D	coral2	20.2509	40.7685	22.6334	94.3492	72.2674	48.849	36.2637	45.6491	13.0094	157.142	142.735	100.989
BnaA06g37360D	coral2	13.6589	56.7903	40.7295	22.7405	128.759	119.78	32.9538	52.9287	36.2315	95.9241	7.66439	87.812
BnaAnng15080D	coral2	96.0947	93.063	89.9489	47.8464	27.4772	43.4003	96.5634	91.2425	83.8069	69.4984	23.0644	37.9943
BnaC03g15130D	coral2	8.61508	14.2681	13.9864	6.11837	9.55888	6.56805	11.4209	11.1464	11.6915	8.71221	3.67631	10.2057
BnaA07g31690D	coral2	8.10786	10.4251	10.8466	3.87568	8.75716	6.69852	12.3192	10.7761	10.9781	4.26301	4.64673	8.91191
BnaA07g26880D	coral2	3.05395	3.93828	4.53272	6.94723	11.0996	8.47603	4.53725	3.62487	4.34238	8.94479	18.8286	9.11975
BnaA05g16080D	coral2	6.4085	5.22486	6.97799	15.1261	12.7275	13.6835	6.43745	5.3102	7.43683	13.4308	8.99914	11.9106
BnaA07g18830D	coral2	13.2868	12.265	13.4691	10.8949	4.24666	11.0506	14.0399	12.1867	15.7948	7.79931	4.2258	11.2547
BnaA03g01080D	coral2	20.3338	5.91941	6.56468	59.3051	87.5038	63.7995	23.5243	11.9334	31.9381	31.2329	58.4126	86.1866
BnaA03g00820D	coral2	9.58833	3.74102	4.18618	23.2563	17.0375	24.4997	8.26719	5.5209	11.8164	11.3452	31.3862	25.5841
BnaA01g05670D	coral2	13.1907	8.89865	51.2491	73.1303	95.6628	73.5686	15.0812	12.0411	10.8162	81.4751	89.1267	48.7588
BnaC03g05350D	coral2	84.4665	102.406	86.3764	8.49991	41.7769	10.3776	76.6937	72.8613	40.9878	55.569	27.4157	7.70435
BnaA09g14820D	coral2	5.38634	3.93904	3.39901	10.0415	9.28625	8.67109	6.32501	7.28359	6.55175	11.8293	3.50989	7.83813
BnaC07g39340D	coral2	15.5798	10.4595	3.74467	64.853	18.0011	65.8789	15.216	14.3809	5.3067	84.1689	119.064	7.72201
BnaC01g39910D	coral2	6.51882	9.34832	6.85027	31.4153	43.8717	31.6953	7.01924	5.78969	3.07915	50.9902	6.2318	34.3884
BnaC04g36110D	coral2	7.87175	22.6551	13.2483	50.9454	54.5551	42.3249	33.8826	46.1939	32.2857	57.5396	17.8733	66.0373
BnaA04g00440D	coral2	6.48785	4.96741	3.25508	9.90166	8.55109	10.4403	6.04617	7.34702	3.83501	11.9425	12.0452	9.36586
BnaA02g18240D	coral2	6.43816	3.92353	5.07098	10.6854	14.2456	9.0819	8.82303	7.04167	13.3145	12.4173	12.4629	17.9993
BnaA01g24900D	coral2	38.7998	55.5707	48.019	21.6086	21.9913	19.3154	46.5492	46.8924	51.1183	24.6591	11.3784	17.1182
BnaC08g05450D	coral2	42.5343	47.0598	28.2603	277.971	179.556	251.399	146.27	173.076	106.015	238.213	57.6994	304.03
BnaA07g14820D	coral2	27.6555	16.3897	15.541	32.675	48.8261	39.4652	35.0792	29.8586	42.1487	58.0635	172.921	48.8579
BnaA10g04700D	coral2	6.396	5.59423	7.31063	7.24054	8.4925	10.7784	8.67352	6.12967	4.32132	14.6087	43.4294	11.1807
BnaC05g45240D	coral2	21.6874	17.9123	8.53381	37.5179	23.8984	23.0375	12.8974	13.7835	19.03	40.5383	4.61335	15.6707
BnaAnng00490D	coral2	17.7635	17.7955	20.5182	6.9434	10.5505	6.49955	18.0884	17.8203	15.9773	9.70607	6.63925	7.67752
BnaA09g11860D	coral2	12.5759	13.319	15.3759	5.41562	8.18532	5.89792	15.7434	14.4641	16.2664	5.76525	5.47145	6.53005
BnaC01g07580D	coral2	16.876	9.63325	9.13561	42.7309	27.1429	39.2285	25.6927	25.6071	20.2344	37.5777	30.6244	42.297
BnaA10g15900D	coral2	639.368	587.902	560.657	281.585	103.284	265.284	611.86	592.85	403.796	87.8844	85.194	379.094
BnaA02g21640D	coral2	5.80677	4.46878	4.08488	9.97535	10.4607	8.60605	7.21868	9.88164	6.28736	13.6801	11.3633	9.02581
BnaA09g16630D	coral2	9.29329	24.4205	23.743	40.3135	34.1202	42.7481	15.4349	20.5117	4.92401	48.6269	20.8068	56.9374
BnaA07g34980D	coral2	43.423	19.9101	17.7021	59.8669	73.644	64.5253	34.1941	25.9368	46.1735	43.4036	117.494	58.9143
BnaA03g03400D	coral2	13.2417	9.98512	14.1986	26.9624	28.7887	24.7501	14.106	18.4736	5.98083	73.7823	215.443	31.0358
BnaA05g29530D	coral2	60.1507	39.4368	49.6218	25.0927	15.3449	21.479	69.7922	53.6794	61.8487	17.2224	21.557	31.0941
BnaC06g15320D	coral2	10.9284	3.51504	8.13519	52.3283	59.1247	40.08	21.0458	42.8896	18.988	21.4473	9.00026	41.4853
BnaA09g04670D	coral2	4.09196	4.95829	5.46354	9.45287	9.61151	9.31572	4.52302	4.89411	5.49815	11.6264	7.4115	8.76247
BnaCnng33680D	coral2	119.213	104.351	117.962	155.038	227.829	146.496	111.037	70.3278	45.6529	192.806	167.688	165.71
BnaC03g63730D	coral2	18.1452	17.3447	14.2337	26.9019	22.7611	24.7941	18.4809	13.9733	16.9285	20.3899	70.8505	23.2603
BnaA07g12010D	coral2	7.38527	6.11156	6.68013	12.0785	18.2926	12.7662	5.70136	4.91533	5.58671	13.3506	11.6774	13.4985
BnaA01g17170D	coral2	7.27712	16.6957	16.6077	30.7086	26.2248	27.1769	17.0906	19.9175	18.5149	51.5733	52.6753	32.5133
BnaC07g18380D	coral2	21.3726	24.3668	26.4541	27.012	122.058	58.6905	36.1336	44.4744	43.7148	90.432	22.4764	66.9282
BnaC04g01070D	coral2	19.9698	30.8189	32.01	14.1138	17.7379	14.3752	22.8215	22.337	26.295	12.0368	13.958	17.8345
BnaA01g18130D	coral2	4.89288	15.0422	18.089	32.9391	19.4214	30.8442	17.6446	15.1073	14.1321	24.6766	12.1165	27.9935
BnaA09g41710D	coral2	7.90909	4.74608	6.25973	19.0958	16.5511	15.8836	10.3225	11.9029	14.054	15.0782	10.5168	23.7565
BnaA08g07200D	coral2	3.25261	6.0277	3.9394	7.13888	20.4474	10.094	6.98933	7.67695	7.23445	13.4572	4.24615	12.247
BnaA06g09230D	coral2	45.9495	59.146	50.5015	26.6368	35.1412	29.3156	38.4658	36.8816	33.0739	23.1617	19.7399	18.8597
BnaC04g37870D	coral2	40.2378	38.0011	30.0041	20.1403	11.7733	20.3214	34.8577	30.8614	41.0334	14.8047	9.29062	19.2017
BnaC07g03580D	coral2	36.397	55.0226	56.1854	18.5154	4.96633	16.1393	33.5452	31.6462	31.9987	4.32607	4.18091	23.0876
BnaC02g14180D	coral2	40.0969	56.7889	55.0897	37.7975	39.5452	36.1581	44.517	42.5254	49.9443	46.278	136.849	36.2895
BnaA04g16870D	coral2	28.5653	25.165	23.2751	18.6016	11.0584	14.6112	31.9881	31.9221	24.8673	17.7129	10.183	23.0318
BnaA08g17130D	coral2	20.5089	14.7419	17.2475	4.64062	3.22806	5.68001	15.0448	7.49967	12.8657	6.09464	6.9638	6.02896
BnaCnng74000D	coral2	6.27053	4.99244	5.54437	19.6851	22.6058	19.8971	16.4174	11.1477	14.7561	16.8112	40.0805	29.5132
BnaA10g15690D	coral2	7.75535	7.28059	7.22763	18.6803	39.8636	22.9632	12.4503	10.313	7.50719	17.1307	62.3374	32.0393
BnaC04g53480D	coral2	14.3296	8.80768	9.64604	20.7845	14.5712	19.4347	12.2309	10.8858	14.4076	16.5433	30.6029	13.0305
BnaA07g09350D	coral2	18.8711	26.6758	16.2925	12.4023	6.98113	9.23375	15.943	19.422	14.9494	5.78743	3.96124	13.7821
BnaA06g09520D	coral2	6.8614	5.35392	5.35875	9.47679	9.34639	7.29689	4.84774	4.78457	5.23729	8.05811	14.4543	6.295
BnaC03g25160D	coral2	9.98248	17.4524	7.94288	42.6816	27.4419	18.6721	8.5618	9.45743	19.0178	54.3287	6.99006	17.057
BnaA03g39280D	coral2	27.3228	59.5336	52.363	25.1937	3.95823	29.8537	35.289	50.5906	44.3068	11.7251	3.9216	37.8153
BnaA04g18530D	coral2	4.77802	3.46437	5.62822	10.3192	16.558	12.9066	6.55607	8.58625	5.42325	16.2667	21.3402	15.3489
BnaC08g08360D	coral2	15.0818	22.4599	21.4709	12.2245	5.78417	10.5447	18.9953	16.9761	16.0886	5.67534	4.72938	14.1384
BnaA06g30590D	coral2	14.1784	10.8595	11.6719	4.09714	3.30591	4.33686	12.8434	11.1477	10.7294	5.8132	3.70923	4.27029
BnaC09g03320D	coral2	98.5545	97.4129	120.801	20.5704	39.1269	23.7529	90.272	63.9671	79.564	19.0738	38.1675	25.6285
BnaA04g04450D	coral2	15.3498	147.723	43.201	144.118	56.7609	114.971	109.055	48.3335	37.1049	152.409	15.4394	72.0588
BnaC08g48730D	coral2	3.54727	4.91434	4.88341	7.53037	11.4148	6.5303	4.5372	4.74764	5.60084	10.0628	6.80378	7.50674
BnaCnng29070D	coral2	6.85299	5.07126	6.11741	144.234	113.637	107.043	7.25016	7.75015	3.6598	75.9504	91.4883	134.432
BnaA09g03370D	coral2	5.43175	4.53971	3.15118	15.4969	15.9379	15.9	4.32939	3.64541	4.70529	11.7938	11.3842	18.2998
BnaA03g04440D	coral2	6.34245	13.7134	7.87661	20.6759	28.5418	24.2681	12.7202	17.5867	8.76715	13.611	3.9195	27.4754
BnaA07g16530D	coral2	28.2973	13.3728	7.79233	117.707	82.0299	102.169	83.787	106.611	91.0759	240.257	26.8291	122.704
BnaC05g22880D	coral2	53.0548	65.8819	44.801	260.116	285.3	211.846	115.09	146.63	62.9243	263.608	29.8985	201.642
BnaC04g07760D	coral2	17.4993	12.4794	13.2203	24.5802	23.6102	19.3582	14.4383	14.4773	21.6002	26.1166	50.9045	36.5994
BnaC08g27660D	coral2	16.0373	18.8345	12.5917	12.2444	7.62461	9.79513	12.9701	14.3433	14.2602	7.3109	3.69088	9.53754
BnaA09g03060D	coral2	17.5402	8.33744	14.1986	65.9975	87.2131	62.6722	29.9524	24.0284	37.0861	104.661	16.2329	56.675
BnaA09g02770D	coral2	11.7598	12.3563	15.7464	47.7586	31.8419	48.0201	25.1373	23.5899	26.998	45.9512	18.3528	46.2046
BnaAnng25180D	coral2	11.7285	9.13777	8.51763	24.4414	24.2127	35.8234	16.6739	20.595	19.3921	34.8612	14.7782	47.6082
BnaC08g11970D	coral2	18.5004	28.6884	16.5947	18.871	10.5244	14.1982	17.875	18.6951	17.3269	12.4727	5.33425	20.5071
BnaA03g57300D	coral2	3.51138	3.41664	5.05422	10.3703	11.2689	13.7111	5.341	5.2416	6.47139	11.9673	5.45593	9.80745
BnaC02g35690D	coral2	8.55191	10.2164	8.518	3.37039	5.22247	4.00002	6.40646	7.50194	7.73334	5.16311	3.08278	3.90437
BnaC07g37950D	coral2	15.9941	15.9019	21.2625	31.0371	23.675	21.6704	21.8704	19.7859	19.3369	24.3938	70.4421	23.7215
BnaA06g10520D	coral2	15.0295	13.6791	5.45597	263.878	157.881	209.955	40.1614	51.3088	41.4441	272.737	37.6799	205.675
BnaA06g34340D	coral2	13.414	12.7958	9.99861	7.3212	5.12525	7.93715	11.5833	12.4197	15.0406	10.8811	3.54148	6.50398
BnaA06g22640D	coral2	8.86574	9.7162	8.99581	4.51395	5.31183	3.56808	7.00899	6.64591	6.35006	4.02826	4.49477	3.37669
BnaA09g06770D	coral2	28.4454	26.1693	32.7072	12.7442	13.4083	14.835	27.4948	27.1161	26.0548	15.2952	10.87	14.0258
BnaA04g09380D	coral2	42.294	48.2928	51.2012	16.1431	31.1321	22.0504	38.4983	38.3105	33.9925	25.6192	31.6384	18.7517
BnaA08g18250D	coral2	18.9054	18.2933	15.1863	9.1389	7.73106	8.84293	17.3866	11.3689	15.702	7.52281	6.3193	7.60422
BnaC03g27850D	coral2	10.6226	9.81544	8.7602	4.28302	3.90191	3.88983	6.71426	7.0602	7.26862	3.50638	3.31909	5.93398
BnaA09g02850D	coral2	4.44173	5.14291	7.29002	8.95384	8.80256	9.19068	6.78953	4.06033	5.85056	17.3207	5.42328	11.0125
BnaA03g16520D	coral2	19.4368	23.4764	11.4734	140.605	49.1995	87.7531	50.4844	48.1443	24.6962	88.226	17.5669	97.4401
BnaC09g01130D	coral2	41.8332	33.3885	41.5916	20.2178	15.8383	20.0488	42.0224	39.9857	46.2155	17.187	16.1871	19.3699
BnaA03g41430D	coral2	72.2847	75.2222	60.4281	10.3193	24.1513	11.6549	41.5009	30.0339	33.6068	22.5577	49.1779	6.55131
BnaCnng23850D	coral2	4.48171	12.0359	11.7986	9.84535	42.7059	27.8486	11.7852	14.3316	19.0826	34.8502	10.6239	25.9145
BnaA04g25820D	coral2	63.9278	87.2158	60.3254	43.2391	32.3392	37.9386	63.8054	59.0229	83.105	49.588	25.3918	46.6323
BnaC09g38780D	coral2	3.66322	3.33415	4.19682	8.20388	8.30967	7.22224	4.46111	4.8501	3.13011	10.979	9.68522	7.03874
BnaC08g43840D	coral2	90.9516	68.4759	71.4017	186.782	136.826	152.09	77.8988	47.3878	79.2013	136.813	149.488	175.437
BnaC05g42730D	coral2	7.09296	6.21953	7.33108	9.21102	10.4453	8.85329	8.29225	8.54656	6.64209	12.6129	31.5155	11.8792
BnaA06g31030D	coral2	14.6392	21.5787	22.7119	7.74605	8.21657	8.67667	21.594	19.7997	18.8723	10.5368	7.8188	10.4104
BnaC05g45580D	coral2	7.87277	6.90373	7.61464	28.4991	14.664	21.695	11.4217	11.3417	17.0616	17.1305	9.1375	17.96
BnaA06g26980D	coral2	44.4637	36.3674	39.3031	18.5043	26.3063	20.6384	41.7721	33.339	36.0727	26.8512	9.44821	39.238
BnaA09g39850D	coral2	44.6812	37.0172	28.9904	49.3998	58.027	50.2135	35.3829	32.7048	35.7113	50.0727	141.621	48.0238
BnaC03g28960D	coral2	10.9031	24.6697	21.2886	29.8016	49.2183	32.6239	17.4545	22.9642	10.959	36.5198	4.50046	28.6225
BnaA06g27080D	coral2	7.95299	7.72701	5.41221	21.2512	18.1629	16.0979	6.0998	8.92397	8.08676	13.9196	13.7219	24.433
BnaC05g49110D	coral2	4.32737	25.4168	16.955	36.3164	49.3714	48.9507	14.1156	12.0418	32.87	24.7791	18.9421	51.5663
BnaA05g23430D	coral2	19.2343	14.9849	12.8861	6.90938	4.93749	7.30459	14.7939	14.9089	16.2329	6.01815	7.7202	6.11726
BnaC08g42550D	coral2	10.8375	10.4602	16.0206	6.7912	4.40896	7.3581	11.7411	11.8787	11.5033	4.31084	3.93354	8.5065
BnaC02g47730D	coral2	13.2283	11.5472	11.1694	6.64585	3.53079	5.50493	9.22446	9.76908	12.9945	5.94673	9.54833	8.27846
BnaC04g01060D	coral2	4.69745	4.09968	4.14757	17.3326	16.1876	14.4137	4.77295	4.47261	4.45982	20.2403	9.07742	11.7051
BnaA05g18150D	coral2	26.1686	5.09379	6.00847	94.3485	61.7578	79.5449	46.6886	51.6032	72.6711	92.8094	19.7244	138.956
BnaA09g45030D	coral2	7.56962	6.86004	7.5856	9.2135	7.93015	9.07937	6.32416	6.48423	5.78225	10.6352	23.1204	9.61094
BnaC09g15440D	coral2	8.99696	9.32301	7.89998	15.2449	16.4859	11.6472	10.8525	13.6275	11.8823	18.7109	4.15057	13.6904
BnaA02g08010D	coral2	12.9235	12.4661	19.3565	29.763	34.0511	27.6307	26.8527	31.201	25.2607	56.5296	38.8576	34.883
BnaC05g18260D	coral2	22.1615	30.4935	35.8015	9.70765	14.1381	10.0048	23.9832	17.795	24.9761	8.69827	13.5326	13.1822
BnaCnng78200D	coral2	16.6355	24.4026	25.3083	11.2278	11.3725	13.0614	20.2317	18.2162	17.8169	16.0484	5.24991	13.1269
BnaC04g50590D	coral2	129.459	13.6781	14.7055	337.56	311.399	292.098	114.119	102.901	314.624	614.092	47.887	254.356
BnaA01g00440D	coral2	4.3749	5.72114	6.64112	7.47785	11.5673	7.53007	5.37869	4.55693	4.87101	10.2445	5.98836	8.94355
BnaA04g02340D	coral2	3.74596	3.81115	4.02654	5.02076	8.59432	5.96713	3.91001	4.64359	3.66106	9.02674	20.5694	8.96485
BnaA08g19760D	coral2	43.806	76.4438	69.0683	20.2633	24.7021	21.9008	51.8081	45.9427	44.9835	30.882	41.4206	24.3175
BnaC07g21510D	coral2	68.4815	100.66	90.0787	173.962	227.861	243.772	170.066	59.4513	96.9954	169.804	33.9949	73.9936
BnaC05g25790D	coral2	38.3879	100.573	54.0718	516.548	280.483	384.099	207.941	150.623	92.9796	789.399	74.0206	197.896
BnaCnng19130D	coral2	34.4144	25.1397	33.1599	20.6748	12.2319	20.2063	36.2596	33.9638	42.4697	14.6848	8.59397	20.2802
BnaA02g14950D	coral2	15.8602	18.4943	19.8736	13.1175	10.8178	12.3123	17.233	20.8793	18.0282	11.0002	3.82505	12.1316
BnaA09g56390D	coral2	5.24054	4.86655	3.62077	10.5832	11.5095	11.7102	7.88876	6.11681	6.44187	15.3616	9.85427	8.86773
BnaA07g20720D	coral2	20.4181	21.8571	25.4848	48.9898	94.0892	44.512	24.8026	27.9131	16.0605	65.5811	56.8685	42.3149
BnaC04g10120D	coral2	32.3382	47.8995	41.5561	11.8961	19.5781	13.6101	54.2227	48.8276	42.8675	9.51965	9.87972	16.2205
BnaC04g49950D	coral2	72.2145	68.1322	50.1085	31.1742	19.4877	26.6074	62.4683	50.7375	59.8	20.3327	45.172	27.9322
BnaA05g06990D	coral2	14.8106	10.6013	9.75913	20.0472	26.4073	19.3082	5.9724	4.76266	7.85496	13.8897	14.1709	10.2127
BnaA07g05230D	coral2	6.8281	5.33103	4.40967	17.7749	13.6475	15.157	6.71447	7.91437	7.12172	19.7045	10.2669	12.847
BnaC03g09960D	coral2	13.6588	8.52319	8.06	30.4448	26.9785	24.0179	18.2294	15.4694	23.7206	35.6318	39.2294	20.2756
BnaA10g16920D	coral2	4.89027	3.89512	3.24534	9.19062	9.69566	8.47086	6.46807	5.2521	5.21583	17.9774	9.26512	7.99137
BnaA06g30100D	coral2	20.656	21.6065	20.0827	27.1518	35.2264	24.1477	26.1348	27.0249	19.716	41.9585	12.2304	38.2271
BnaA08g07270D	coral2	33.5004	12.8668	11.0796	72.1982	37.8464	60.9049	27.4295	22.4245	37.6922	39.7528	28.1282	42.4912
BnaA03g02290D	coral2	10.2808	13.887	12.5415	22.3693	31.2232	28.092	6.3165	5.59305	7.44716	8.38758	4.12672	24.8652
BnaA09g02860D	coral2	31.2225	34.0493	38.64	84.7411	68.8037	70.2771	34.1663	35.156	37.3814	80.101	51.4612	74.015
BnaA02g27270D	coral2	5.77305	19.522	21.5964	30.5071	40.6327	24.3185	16.0577	29.2365	15.4997	30.3661	28.6548	23.5266
BnaC03g60460D	coral2	21.8278	19.9005	23.3126	39.6288	72.5298	40.5996	12.1664	10.3488	9.15247	34.5384	71.7443	41.6249
BnaC01g17900D	coral2	8.44573	6.84193	5.48522	38.3084	31.6603	38.136	9.40158	7.88759	5.30512	31.7301	34.6439	30.3299
BnaA09g52280D	coral2	6.10748	4.4793	5.69974	11.2134	10.5799	12.7261	8.87994	6.18725	11.0962	13.8483	13.5622	16.1843
BnaCnng15880D	coral2	5.9074	9.33079	7.44468	5.71247	3.74757	4.24869	6.68695	5.44704	6.8204	3.20464	3.06794	4.14523
BnaCnng51000D	coral2	17.4105	34.4634	37.4589	51.1379	80.7145	53.2307	17.1766	21.4246	5.65885	37.8954	35.5242	57.4526
BnaC05g15670D	coral2	15.1094	35.6625	18.8743	52.8556	87.5685	97.3337	39.3778	39.8489	11.992	139.734	118.613	80.1082
BnaC06g10060D	coral2	8.18674	7.87149	7.3182	14.5354	10.8918	12.7822	8.90764	10.0722	9.14135	19.8455	8.06648	11.7849
BnaA05g22420D	coral2	36.0679	34.1498	29.6834	88.6764	64.4173	70.4707	28.1751	42.6993	43.5935	82.3974	143.126	22.8035
BnaA01g04840D	coral2	4.27643	3.71736	5.0756	8.02743	9.73332	9.70924	5.53917	5.65659	3.51461	16.9885	10.2247	15.1018
BnaA06g36790D	coral2	3.50477	4.88563	7.85139	27.8998	15.9375	26.168	15.5537	11.3965	10.5396	22.7208	3.43582	28.3103
BnaA03g04240D	coral2	19.4138	18.2499	28.1879	12.3742	9.93185	12.5725	28.4956	22.4968	25.4213	8.24371	6.67349	20.3616
BnaA06g10110D	coral2	50.3047	92.2084	76.6814	43.2132	45.4345	54.5056	79.0808	75.117	80.9781	25.2987	27.4434	65.4481
BnaA08g08540D	coral2	7.34679	10.7117	14.066	3.63133	7.58004	4.19657	9.50029	9.4332	8.02523	5.60197	4.16834	5.84022
BnaA06g15540D	coral2	19.4361	19.0557	21.0083	11.4144	9.66729	9.16111	12.3572	12.8007	14.2229	5.81501	3.15934	7.65529
BnaC01g06170D	coral2	17.0622	12.0062	12.8486	6.2231	7.57027	8.19555	12.5687	10.5947	7.89859	7.85347	4.12039	5.70925
BnaA05g25700D	coral2	7.07607	7.21542	7.48909	21.4782	9.03168	18.5972	6.3216	10.5188	6.01009	17.5528	8.47377	17.5204
BnaA09g03520D	coral2	5.62978	4.04768	5.03713	11.0766	11.8647	11.6933	4.73532	4.20848	5.7969	9.53179	7.48789	8.8128
BnaA03g31400D	coral2	76.9376	61.0799	76.59	17.7907	43.6306	32.6638	60.9698	61.1711	75.4941	23.552	40.1464	10.116
BnaC08g32520D	coral2	22.7654	22.2017	21.9942	42.56	56.0132	40.7086	23.1528	20.8799	20.171	52.2638	33.5312	43.1161
BnaA07g38920D	coral2	8.77046	9.31145	9.90521	5.85297	3.20147	5.06459	7.93198	7.79976	8.4852	4.29917	4.52836	5.67006
BnaC02g46810D	coral2	18.7832	27.4784	14.5676	66.0848	57.7515	60.4843	38.38	45.4565	37.5396	51.7943	8.10541	55.4959
BnaA07g17850D	coral2	14.8888	14.1188	14.0075	8.3778	7.71119	7.02563	14.7526	11.8959	13.0743	9.96335	5.97308	6.23927
BnaA09g03620D	coral2	6.06106	6.69298	9.0829	20.2959	20.4272	16.1836	10.2616	10.1038	10.7337	21.3681	11.4526	21.2312
BnaA04g07250D	coral2	43.6078	31.5155	40.961	170.93	117.845	155.488	116.25	108.122	93.7326	145.339	45.6707	190.613
BnaC01g09710D	coral2	19.1139	11.2608	10.3144	32.9558	26.8419	29.972	19.0271	18.8139	14.5017	33.6275	18.8363	26.0088
BnaA01g02540D	coral2	10.3538	5.48833	13.5946	31.7855	27.4813	28.9701	17.8984	19.7017	29.2868	30.267	14.5502	45.0039
BnaA04g19520D	coral2	19.2153	12.1344	14.1065	38.5511	24.5483	41.9668	14.7149	12.5988	17.7282	35.1031	34.4899	32.5424
BnaA02g03380D	coral2	14.4639	15.584	15.7133	7.45661	5.21799	8.78234	13.8418	15.5394	10.2148	5.01721	5.43257	9.27559
BnaC02g06970D	coral2	11.075	12.6412	13.115	18.4284	22.4362	18.1297	6.57775	9.5978	6.24106	22.712	29.5924	15.6291
BnaA06g22600D	coral2	53.6552	50.8842	53.3719	21.2304	14.3524	19.0787	48.7515	50.1051	34.697	44.4891	19.2107	17.0617
BnaA05g23870D	coral2	12.171	9.37635	13.4072	4.85823	9.29496	5.47079	7.54377	10.0425	8.34226	8.66014	10.5581	4.06633
BnaC03g19340D	coral2	6.05803	7.48187	8.30033	18.3226	20.5761	22.0666	13.544	18.35	15.3888	23.2234	6.67545	26.9046
BnaC08g15120D	coral2	21.6348	18.5954	20.1698	8.55544	8.06851	6.67741	23.9965	24.3396	22.3306	13.7745	9.4477	5.37927
BnaC03g09360D	coral2	11.9143	7.86128	7.38579	20.5969	18.9721	20.6729	14.241	9.10067	13.8074	15.0365	39.6737	23.0899
BnaA08g24550D	coral2	11.7778	4.77113	3.56682	32.8607	19.0909	29.1421	8.03081	6.3728	13.3705	30.1207	38.2907	20.7365
BnaC08g46770D	coral2	23.0405	24.1316	22.1622	12.7063	10.8763	11.3564	14.488	15.4839	13.6718	10.1232	10.8373	5.76776
BnaA07g23790D	coral2	65.8128	64.4386	71.7965	15.9684	39.065	20.0824	61.6768	47.068	60.0776	16.489	31.5739	26.3216
BnaC09g00020D	coral2	38.3618	36.277	44.0282	20.2887	15.7282	20.4387	39.1486	36.6199	41.9195	22.628	20.6334	20.3786
BnaA06g23450D	coral2	28.1858	23.7437	18.9685	46.5345	32.3583	40.5277	28.4025	30.7686	27.6221	56.1879	22.4187	37.3588
BnaAnng08080D	coral2	7.95442	8.66457	7.41141	18.072	14.2217	18.4539	9.18918	14.0006	7.73098	22.4494	12.1219	7.67624
BnaC01g40210D	coral2	52.1689	19.6431	20.612	61.522	69.0909	60.5341	28.202	22.6498	25.438	34.9814	68.6685	49.3206
BnaA09g19980D	coral2	4.12794	5.24403	5.44667	7.56363	11.5223	9.95839	5.23918	4.13184	7.40713	5.35239	11.9621	10.8385
BnaC01g01110D	coral2	25.9006	24.0522	20.9314	6.99491	11.1557	10.8232	15.7326	14.9762	13.9521	4.90893	14.8605	11.1739
BnaA07g36930D	coral2	5.39596	5.2688	6.16681	11.2398	10.1127	9.10542	7.29972	6.75902	8.85976	14.2081	14.9013	9.41752
BnaC07g49640D	coral2	20.0229	11.3057	17.4428	18.7034	11.2762	28.2367	11.9742	11.1094	13.6693	27.0713	21.884	17.7886
BnaA07g08680D	coral2	60.9721	36.2758	23.4912	108.989	80.288	65.742	51.3031	42.1252	44.1516	84.0154	89.0004	78.1719
BnaA03g03530D	coral2	8.48552	11.851	20.0085	64.2283	81.5208	49.2582	4.69232	8.51482	3.96876	27.659	54.7275	55.7596
BnaC04g47940D	coral2	11.2151	6.92681	4.4001	14.3393	17.1827	13.1118	6.7439	6.16367	10.7884	17.8971	7.46795	9.44901
BnaA05g30420D	coral2	4.34607	7.4228	5.46936	18.2288	11.937	15.5577	10.0303	13.0197	6.5718	28.8517	11.6806	12.4727
BnaC03g52160D	coral2	12.8657	12.9104	16.8004	8.56604	4.58206	9.79015	9.24878	14.1204	11.5719	5.43488	5.4765	9.5246
BnaA05g26120D	coral2	50.6565	44.3444	60.2952	21.501	21.8752	18.4837	44.1654	41.1709	60.6825	33.756	5.95597	11.6583
BnaC07g15510D	coral2	11.3327	27.216	12.9336	25.8818	26.8082	26.1265	14.5253	13.1211	14.7863	30.8756	14.7054	25.5333
BnaA09g05080D	coral2	15.4594	16.3595	25.7281	31.914	38.7779	35.9217	15.9275	9.69372	15.6294	20.358	35.9936	25.5001
BnaA04g10530D	coral2	14.8457	15.3813	12.5532	7.37922	6.84937	7.79242	11.9561	18.1531	11.532	15.3113	44.2922	8.19056
BnaA10g29280D	coral2	61.7685	56.6841	55.7575	22.6288	48.3195	24.444	62.1717	53.0193	42.1223	36.2513	17.0906	32.4398
BnaA07g12800D	coral2	19.4033	18.8384	16.8814	12.4471	9.74295	9.73586	20.4583	20.493	17.224	10.296	5.37712	9.21538
BnaA07g25750D	coral2	71.005	75.0708	90.6841	24.4525	30.9312	24.7526	85.3769	82.4317	87.9112	27.0792	31.5303	38.348
BnaCnng02920D	coral2	24.5154	25.8778	24.1588	11.6735	10.2388	12.8956	17.4304	18.3464	29.3529	8.10237	24.4328	16.523
BnaCnng46780D	coral2	128.085	107.82	112.719	73.2697	59.5324	77.972	95.0863	83.5014	118.071	59.8337	33.4433	67.8986
BnaC01g05190D	coral2	136.403	202.073	183.938	85.9604	96.3633	89.0643	173.517	143.025	158.907	57.3389	26.6742	85.1034
BnaA09g03820D	coral2	6.51914	5.75482	6.64458	17.1943	10.9251	16.6189	9.19477	9.71577	7.44936	19.7369	10.7894	12.8939
BnaC05g16010D	coral2	10.8506	16.3324	16.2606	4.75287	9.5402	4.86558	11.2503	10.7746	14.3952	5.61865	10.5671	11.0929
BnaAnng23570D	coral2	11.4205	17.5602	11.0711	9.93045	3.51722	8.58855	11.876	9.53767	9.90858	3.63924	3.2152	9.99011
BnaA08g24620D	coral2	3.24656	3.37478	3.17596	6.52797	7.55176	6.20266	5.64526	4.72292	6.11687	8.74192	3.72375	8.21986
BnaA09g03880D	coral2	4.30131	4.28533	3.79624	8.95186	5.90312	8.2369	4.75864	5.00663	4.60026	8.26021	8.96394	9.69251
BnaA03g43000D	coral2	26.5323	27.1752	30.1861	14.1631	10.7567	15.9388	19.4042	17.7366	17.9294	7.33346	6.77175	12.3123
BnaC01g40190D	coral2	35.6669	19.2147	17.1626	75.8741	111.042	89.1446	43.3896	29.5725	42.7087	84.3262	49.9801	65.7122
BnaA08g19260D	coral2	18.5342	17.452	24.4666	8.18085	15.6771	10.6575	19.4732	16.6223	19.5529	10.1872	7.84981	11.035
BnaA01g23180D	coral2	11.4459	11.415	10.5074	3.18204	3.23693	3.3977	8.9511	9.18204	8.67049	4.68058	5.82255	4.08264
BnaA02g04320D	coral2	16.4583	11.778	10.2669	6.57481	3.5499	9.00829	11.8451	13.6465	12.7974	6.9884	9.35799	6.09986
BnaA03g26840D	coral2	10.3302	6.93013	7.06568	12.1605	13.0806	12.2589	10.1415	8.34091	11.4942	16.59	35.0317	13.8843
BnaC09g52730D	coral2	14.7692	21.423	17.2474	10.5107	13.3184	8.69768	13.6579	13.8477	16.4267	7.71102	7.5983	8.09387
BnaC05g35690D	coral2	58.072	50.8753	64.6571	113.113	105.803	111.082	46.9727	44.538	39.4748	80.2555	451.901	32.7576
BnaA02g20200D	coral2	18.4497	8.70113	22.3607	48.7051	36.1336	56.2019	29.7079	32.7047	28.4485	34.808	30.551	51.8411
BnaA01g05320D	coral2	26.7881	21.5979	70.8794	228.48	105.255	192.532	46.0837	50.3098	22.8218	583.314	146.33	312.688
BnaC05g39350D	coral2	16.3529	27.8209	26.0864	3.95923	12.52	6.14109	14.9403	10.5261	23.9144	13.8566	3.29495	3.80984
BnaA01g12900D	coral2	23.9634	23.0848	32.52	60.64	62.6003	56.1984	39.8597	42.2811	38.9834	85.9468	658.829	62.341
BnaAnng26750D	coral2	4.25806	6.82787	398.062	635.929	753.503	705.678	9.3117	6.04739	3.29993	1023.44	438.834	796.68
BnaC03g56770D	coral2	14.1528	27.1153	22.8993	11.7974	15.461	12.1881	20.6161	19.1035	21.0297	14.061	6.30224	11.7826
BnaA04g29120D	coral2	6.3234	4.79349	4.73764	8.65992	8.54477	8.87962	7.49448	6.31743	8.33536	12.9778	14.5525	10.1238
BnaC07g28600D	coral2	9.63714	4.94761	9.14786	12.9247	17.4576	11.6397	12.3851	12.3831	8.71176	15.7634	109.316	11.8388
BnaA09g04740D	coral2	17.9822	27.0802	18.5332	53.0985	80.4737	55.2836	19.5296	24.0933	16.128	69.8696	18.316	45.6156
BnaA06g31180D	coral2	36.4346	43.2734	38.0606	17.16	16.1234	16.3077	31.3229	36.5522	43.8692	12.7443	5.93982	15.3236
BnaC06g05580D	coral2	22.627	21.832	15.8469	41.4959	34.5396	31.7022	17.0603	12.0691	20.3603	30.4984	18.791	33.5077
BnaC05g42770D	coral2	7.24463	12.7175	10.8948	5.23594	3.96374	4.45007	9.19623	13.1576	10.4476	6.63821	5.54439	5.62817
BnaA05g30550D	coral2	4.1153	4.64657	4.65265	6.07014	10.7908	8.46721	5.43799	6.39693	5.23403	21.1296	9.88412	13.3299
BnaC05g23270D	coral2	28.6479	31.4599	18.3196	58.5857	43.985	62.9785	38.8409	46.5673	32.5172	63.0588	20.9473	55.8135
BnaA01g06440D	coral2	267.092	342.589	369.15	91.6599	169.007	122.46	216.015	192.175	217.554	89.1509	144.128	116.68
BnaC05g17350D	coral2	11.0968	10.8162	11.3805	26.5828	19.6675	25.135	16.6171	14.9099	16.129	25.7097	22.2056	26.3593
BnaAnng00110D	coral2	5.71852	9.28931	9.57502	16.5403	21.989	13.5987	4.43931	5.91439	4.63982	12.9167	8.15118	17.5641
BnaA01g25570D	coral2	10.076	10.4117	9.6967	4.00079	5.36157	3.86901	6.03426	7.04929	6.64506	5.18909	3.28659	3.68124
BnaA10g23100D	coral2	10.9332	16.9801	16.2784	64.2388	62.5039	68.1415	25.769	27.041	18.5494	38.5212	105.236	91.3404
BnaC07g06500D	coral2	10.3173	9.87485	6.73833	26.5102	30.3272	26.8027	10.8905	10.5951	9.15807	29.7489	15.7212	24.9382
BnaA08g27880D	coral2	30.8393	17.2497	17.5772	43.2549	30.0075	42.9459	22.7353	29.2835	27.8607	29.728	67.0312	36.4814
BnaC04g45700D	coral2	8.93533	12.1353	14.5533	28.3295	28.7201	22.476	23.4532	24.6537	10.4299	24.8531	5.41214	19.6933
BnaAnng11140D	coral2	46.8878	94.4535	63.399	98.8981	75.7931	125.021	54.0281	68.7135	38.4392	155.98	269.768	74.6029
BnaC01g03590D	coral2	57.2228	60.9761	60.1523	89.1867	132.698	84.2414	68.7496	62.5767	20.806	80.1468	191.601	76.4011
BnaA02g28610D	coral2	39.768	31.413	29.5926	37.6666	13.5276	12.4396	39.4127	36.6226	28.7958	21.3286	11.8527	22.1193
BnaA05g16660D	coral2	4.3591	3.82191	4.38954	9.13136	9.96632	9.88664	6.00259	5.87367	7.35811	13.5557	6.15967	12.0715
BnaA02g29010D	coral2	14.9027	28.9434	19.1428	72.6471	166.98	109.224	21.5897	17.6668	17.9229	116.57	10.6193	42.2436
BnaA02g13320D	coral2	13.8834	27.7338	18.5699	50.3078	56.1539	51.3983	30.8973	56.6487	23.618	60.1707	11.5481	48.3181
BnaA04g21760D	coral2	12.6756	12.8162	17.544	22.1431	27.6297	25.3681	11.9706	10.1852	10.0092	23.1464	18.7393	29.0943
BnaA03g26040D	coral2	4.54768	4.64244	3.88079	8.97404	9.58363	10.2786	9.01007	10.3219	9.70354	23.4143	5.24795	12.9733
BnaA04g04310D	coral2	28.5868	18.8965	16.4919	40.9399	37.1328	39.1007	30.6923	31.4927	29.7372	56.2395	20.4516	39.2547
BnaA07g09420D	coral2	86.6172	73.5005	81.081	21.9085	17.482	21.1406	81.0803	59.4589	83.8438	11.4854	15.4485	24.6825
BnaA10g07350D	coral2	39.1474	27.0767	27.9336	97.8022	129.244	121.405	47.9586	67.8363	75.0318	131.804	20.0229	83.6037
BnaAnng05460D	coral2	7.88804	8.04456	7.6838	19.2213	15.3412	19.451	15.4759	15.6657	21.4124	35.1775	10.6524	20.9421
BnaA04g29060D	coral2	13.8276	3.04914	3.7083	18.9864	30.9196	23.0259	13.7238	9.50229	17.2528	9.41483	34.0531	28.3302
BnaC01g17020D	coral2	113.932	71.6242	24.7611	282.799	148.908	267.975	109.63	106.683	45.4861	352.081	419.335	102.663
BnaA08g00090D	coral2	15.6405	20.7997	22.3657	10.095	3.92214	8.24713	17.6701	17.8698	13.1756	4.26863	3.42732	13.6066
BnaC02g14170D	coral2	12.3525	16.4782	17.6508	47.0868	65.8024	45.1673	8.49889	12.5397	5.91458	33.4425	8.80399	31.0682
BnaA01g24250D	coral2	289.373	399.155	305.733	226.45	171.716	184.593	236.394	234.505	247.095	111.959	114.971	180.306
BnaC09g07180D	coral2	11.3392	16.2485	15.9676	5.64527	5.67048	7.91229	12.4369	11.2598	8.216	3.84832	4.7694	11.1531
BnaC09g03290D	coral2	43.8681	50.9272	44.801	5.56925	8.25444	5.61494	37.6926	39.7771	32.4411	7.5559	4.64673	4.81418
BnaC07g18330D	coral2	52.8859	41.4954	25.2006	33.6046	13.55	28.4413	54.6429	51.6441	40.783	33.0671	11.079	29.5929
BnaA03g36620D	coral2	4.79059	10.8027	16.2313	5.97252	6.46566	7.02901	12.762	10.4239	13.6224	5.8289	12.2156	11.783
BnaA01g04540D	coral2	14.343	8.55544	9.93259	13.3212	14.7346	13.7368	9.39988	11.7513	7.84688	13.0894	32.2053	10.442
BnaA01g04850D	coral2	15.618	14.8349	17.6498	33.4562	27.1472	28.4423	20.0813	22.8862	7.91832	40.3952	22.8682	23.3121
BnaA07g31530D	coral2	13.7515	13.1824	15.6399	41.1844	50.3612	42.1751	10.4392	8.70333	10.1685	24.7663	22.5176	37.2482
BnaC04g06620D	coral2	11.3886	10.9627	14.1484	3.76626	7.47608	6.20688	9.84747	8.96344	8.81851	9.38731	7.13085	4.39349
BnaA09g05660D	coral2	5.16011	3.55567	4.00553	13.6451	10.7538	14.1274	6.41355	5.7127	9.15605	8.86881	5.59674	15.0997
BnaC09g47860D	coral2	13.328	11.5	8.62558	8.42186	4.73179	6.89534	10.4279	11.5963	11.0139	3.097	11.8274	4.60459
BnaAnng03220D	coral2	9.51228	5.44713	6.50633	24.9986	22.935	26.2443	15.1667	13.4679	13.7706	36.1922	18.3018	28.9202
BnaAnng24540D	coral2	7.75475	4.50589	4.44716	17.2492	18.7936	18.6265	8.60534	7.31112	11.0189	9.70054	15.5033	24.7453
BnaA08g16310D	coral2	26.4435	36.4992	28.5524	23.7859	15.4793	19.7129	33.809	26.7366	35.5762	13.3303	21.2021	12.0035
BnaA04g07490D	coral2	9.96569	9.74055	14.1817	6.34403	4.50987	8.14404	13.2128	10.2701	8.71813	5.55073	6.34888	8.22698
BnaC04g42160D	coral2	10.4957	17.6855	23.0405	28.5535	32.9335	42.3074	25.612	21.5168	16.2007	28.4016	10.953	22.98
BnaA01g04780D	coral2	10.1912	10.1479	12.003	40.1115	28.4535	29.8473	19.5329	20.2793	9.69457	59.7399	19.3961	25.4914
BnaAnng08090D	coral2	7.98567	10.9499	10.8929	24.631	20.2448	20.8283	11.5366	20.658	8.82018	25.8917	12.6547	12.663
BnaA09g46260D	coral2	24.3057	8.72126	9.07114	29.9206	21.2554	24.016	13.6337	11.4475	16.9836	38.6401	14.9478	7.60751
BnaA02g34780D	coral2	10.8915	6.32646	10.7885	11.8347	7.70169	7.24363	10.3905	10.4692	10.6094	3.06808	4.01464	5.87506
BnaC02g23860D	coral2	12.0161	19.2486	13.797	8.32831	4.65276	9.19205	13.2047	13.8234	13.4313	5.62302	5.6368	9.44352
BnaA07g20860D	coral2	30.2318	34.6635	37.9716	48.134	79.1103	52.5325	46.0357	43.7388	31.1172	66.0909	118.038	54.3599
BnaA04g25390D	coral2	4.45039	3.48009	4.18121	13.4848	13.164	10.1828	8.25974	12.2257	7.28667	18.1049	18.0783	13.6848
BnaA03g37660D	coral3	31.3697	25.1014	34.391	33.3984	43.4751	36.1124	41.7428	31.4388	36.992	54.209	92.0793	50.8044
BnaC04g32420D	coral3	35.694	40.2512	59.0284	49.2578	89.5185	77.3951	61.9317	53.9533	72.0822	80.0022	256.763	103.054
BnaA07g11360D	coral3	10.0409	13.6705	16.9076	20.1945	25.9432	21.0709	18.5761	28.8792	14.251	38.2857	20.1873	27.189
BnaC08g30850D	coral3	3.04911	5.64694	6.94285	8.48958	11.43	8.01532	10.6301	10.8724	6.45422	16.5066	16.1005	11.3874
BnaC01g11550D	coral3	7.75665	22.1723	19.7508	61.2097	85.7432	71.9697	70.8889	122.981	8.97916	112.766	9.27322	28.477
BnaA09g53790D	coral3	11.9618	14.7602	15.2862	17.0121	20.4939	15.4731	20.3586	24.5137	18.6951	27.3046	6.10257	14.4164
BnaC08g43040D	coral3	14.5621	14.503	12.7687	11.1557	6.8821	9.42173	8.29507	8.18827	7.45822	5.24659	5.76183	8.22606
BnaA01g07470D	coral3	244.47	172.062	180.259	182.494	21.2813	85.9298	146.967	114.003	128.329	14.3177	23.9071	110.737
BnaA08g24700D	coral3	26.4757	13.035	17.7548	40.1304	77.6899	45.1413	43.4258	35.7131	48.673	75.4676	170.672	49.2166
BnaA01g33660D	coral3	90.5096	97.2076	84.5583	59.5884	34.6278	59.9998	39.742	41.9508	60.4397	23.3526	37.2867	64.2683
BnaA06g40360D	coral3	7.74271	9.52406	13.2593	20.6206	31.3021	22.3116	17.8882	14.6743	23.9027	34.1009	13.5484	25.8004
BnaA05g24870D	coral3	4.04163	5.77343	9.74501	6.93787	18.4012	11.4994	10.9193	12.2243	9.5851	23.9396	54.5397	17.7896
BnaA02g19060D	coral3	32.4639	28.2415	36.1092	51.1191	65.4122	50.1618	46.9479	51.9709	55.7954	56.312	12.7664	42.4418
BnaC02g33930D	coral3	3.54553	5.82774	10.0981	10.072	12.3558	9.08062	14.3046	10.7499	23.3881	21.0033	29.3819	26.6402
BnaA06g32380D	coral3	3.99002	3.09496	3.14061	9.27581	14.6963	9.5917	11.609	9.31554	10.764	15.907	5.5206	9.41496
BnaA03g25920D	coral3	18.3331	14.4207	15.5018	9.41436	7.69902	12.1712	11.1195	9.12369	11.9598	4.46872	8.77575	14.2064
BnaC07g24280D	coral3	43.8715	38.74	42.4206	31.3427	21.735	33.6926	36.9484	31.6361	28.7995	24.3403	72.5681	28.3593
BnaA09g39790D	coral3	7.77653	5.21479	9.0187	12.5372	12.4475	14.0503	13.8147	10.7444	16.0334	18.0302	20.4538	20.4137
BnaUnng04130D	coral3	21.0666	18.537	13.5707	15.9187	7.31856	14.0507	13.5043	10.6463	20.9473	6.62315	48.1268	8.17514
BnaC03g70780D	coral3	19.8194	26.8369	16.3684	44.6696	71.2885	52.1136	43.8708	34.2501	46.1605	70.9934	29.1442	41.3291
BnaA01g03340D	coral3	7.64156	10.5617	11.8433	13.6096	18.3871	11.8129	17.5035	23.8953	13.4645	30.3285	5.35087	15.5564
BnaA07g19610D	coral3	9.83689	6.21659	16.4079	32.8046	49.6911	35.6639	39.8245	28.8477	36.3634	67.179	102.378	74.6803
BnaA06g34160D	coral3	21.2157	9.57527	16.1329	37.8549	49.108	40.8095	42.7814	30.1088	39.3634	78.8312	150.773	56.6001
BnaA01g17350D	coral3	23.3573	19.0822	16.6017	17.5835	5.5714	13.4598	15.2152	8.81365	12.7732	5.03149	13.6929	14.6019
BnaC08g25580D	coral3	3.62649	3.09496	3.5725	5.35053	10.6281	6.38258	7.40577	3.49967	6.45933	8.35787	7.31058	9.30565
BnaA03g26440D	coral3	14.3582	9.54557	11.4664	16.4952	38.4152	29.6559	24.6048	17.3455	26.6039	32.6422	22.9953	24.4458
BnaC07g47630D	coral3	47.6234	53.2566	46.3256	63.586	167.734	226.661	185.999	286.404	137.226	406.822	48.0955	252.064
BnaA04g17690D	coral3	8.98913	7.40107	11.7532	13.509	16.5465	11.7367	13.4247	14.9408	16.0934	18.6634	4.86773	18.9613
BnaA01g06780D	coral3	21.6914	23.0548	17.7733	16.1584	7.53867	15.6342	13.1625	12.9387	16.5396	7.54019	6.54677	10.2914
BnaC01g41470D	coral3	35.7861	39.0154	46.4486	47.849	61.9115	43.2033	55.2567	61.7181	27.873	58.8875	941.657	56.9563
BnaCnng44750D	coral3	6.38711	6.90941	13.3179	18.6864	24.7676	19.8663	23.2153	24.1697	15.3218	36.9287	32.3543	21.4484
BnaC07g39420D	coral3	4.90861	5.28509	3.88202	7.90367	11.8415	9.24615	8.60425	7.18703	6.97617	9.25935	23.1027	7.64921
BnaA04g26730D	coral3	4.11371	7.05586	6.96389	9.32056	11.9448	6.34077	6.19289	6.95046	9.33848	9.60166	3.12992	8.88305
BnaA09g06960D	coral3	6.58331	8.62837	13.4629	7.33191	29.0573	21.385	28.5476	27.3375	16.2621	40.5358	8.33125	20.3106
BnaCnng20460D	coral3	7.52016	6.58104	12.2311	14.0022	30.4415	19.9955	22.036	31.1308	20.5082	33.4791	7.8988	17.8368
BnaCnng67740D	coral3	3.81678	4.42198	5.22627	6.7549	11.6099	8.81821	6.91492	7.04562	8.02787	10.3635	4.1974	7.73505
BnaA04g10240D	coral3	26.1973	27.894	26.6145	32.4518	54.6955	42.8925	34.3395	42.6907	37.0359	49.8357	277.177	50.6093
BnaA06g40330D	coral3	12.9088	13.3978	22.0066	28.6642	34.8146	26.8892	33.1968	26.0227	33.8413	48.8035	37.8982	34.0574
BnaA06g34810D	coral3	32.88	50.528	60.0593	64.0375	96.8473	65.8729	63.8042	64.3838	61.8311	81.6609	15.1013	51.243
BnaA02g29390D	coral3	6.56245	14.0972	20.2412	34.2307	45.0472	28.793	38.0648	47.5821	18.0831	56.7838	44.824	41.3028
BnaA10g15380D	coral3	27.4026	27.6522	26.9426	16.9438	10.0092	13.77	14.6042	18.8936	16.9031	10.6191	10.0714	16.9125
BnaC03g18390D	coral3	55.11	55.9525	54.7052	79.4949	203.288	200.773	184.498	241.763	112.397	330.415	87.1008	210.364
BnaA10g11460D	coral3	17.3406	14.4861	10.1563	11.2527	4.27235	11.5621	11.0531	9.3923	9.86886	3.9649	6.02392	11.2916
BnaA09g11620D	coral3	30.3304	18.3765	43.7393	78.8065	114.474	101.141	142.106	139.245	54.2559	215.794	40.1284	161.129
BnaA09g30490D	coral3	17.7557	16.8194	18.4204	10.7362	8.66582	12.8874	12.9089	11.4738	11.8477	5.90348	8.19344	5.98512
BnaC03g39060D	coral3	50.2843	554.893	307.049	196.621	1420.1	729.189	318.097	681.635	267.391	1079.2	111.315	1534.9
BnaA02g13180D	coral3	20.4256	21.9253	19.4236	11.1841	13.1885	12.2055	12.0571	15.1732	12.6035	7.2988	6.66438	12.3096
BnaC01g41860D	coral3	4.79483	7.82508	6.62362	8.91613	13.535	8.79004	10.4928	13.495	3.68491	14.5446	9.84602	12.5677
BnaC08g29580D	coral3	9.85462	24.0168	25.5504	33.6366	34.3654	32.8987	35.4273	44.2172	33.1514	64.4173	13.3908	41.4169
BnaA08g24360D	coral3	7.81554	5.86861	8.33607	17.1527	17.2385	17.2635	18.1622	17.9469	21.0083	23.8326	13.4347	29.4705
BnaC07g10760D	coral3	5.72853	10.5409	7.26383	18.8559	23.5693	20.2311	16.149	21.8876	15.9133	26.6117	4.32164	18.4218
BnaA03g41220D	coral3	48.3819	37.2421	32.0847	30.2804	24.3936	29.9857	21.2549	18.9507	34.3482	12.2384	29.5234	24.1477
BnaA06g15520D	coral3	12.9472	11.31	14.0349	26.2992	43.0629	25.684	32.8165	47.9396	34.064	42.044	61.311	35.3416
BnaA08g05690D	coral3	141.002	139.429	141.455	89.8601	54.5373	89.8666	77.2169	82.7256	88.0265	29.5031	55.1897	85.2333
BnaA02g27010D	coral3	3.57939	4.10772	5.61295	10.6882	13.4637	9.07325	9.20238	15.6983	6.46452	13.7046	11.6966	9.66264
BnaC06g29080D	coral3	329.598	488.084	525.036	496.349	2056.89	1149.4	1208.6	1339.52	1040.46	1242.34	371.705	954.033
BnaA02g18850D	coral3	5.43463	7.4279	9.11469	8.81478	17.558	9.66355	12.8367	20.4908	10.719	20.8629	10.0946	8.06489
BnaA02g36040D	coral3	40.4992	29.4332	30.1372	24.9262	16.8664	19.5115	23.1505	24.2429	24.0327	10.5966	14.9292	18.7007
BnaA01g33010D	coral3	71.3332	58.5806	59.6991	47.593	11.1482	45.6557	39.2686	36.987	35.0733	12.0232	61.5449	34.933
BnaC05g49660D	coral3	14.0661	20.751	11.0618	15.5357	5.18204	17.3068	8.19756	7.69311	14.6952	4.55233	4.03985	17.5427
BnaCnng64010D	coral3	12.8117	12.5725	28.9238	51.6385	76.8688	52.5376	59.2933	38.7895	57.0865	100	161.971	111.908
BnaA05g30930D	coral3	14.5739	14.3324	11.5009	10.8198	5.80205	9.85585	9.08703	10.306	10.4822	3.58286	3.43047	6.3746
BnaA01g36460D	coral3	51.2809	40.6149	33.5741	33.8866	8.77531	23.3205	30.4494	24.2432	31.3158	21.08	29.2401	27.6699
BnaA06g24200D	coral3	13.0547	11.1024	9.27973	6.22562	4.33479	5.34818	7.31147	4.17827	8.34311	3.57555	3.96629	4.57682
BnaC07g22750D	coral3	21.3076	22.3964	31.6501	18.2389	34.8664	14.7467	41.6681	40.9691	24.0214	50.4693	12.7408	22.616
BnaC08g06930D	coral3	11.8296	11.5293	14.6291	12.6968	15.3383	11.4915	15.893	15.5361	13.4991	19.2542	29.4336	12.1869
BnaA04g26270D	coral3	9.4952	11.6997	29.7321	43.7696	69.8406	38.8588	53.1556	73.2841	29.7549	95.7111	21.7943	63.7386
BnaC08g00400D	coral3	18.7537	19.5263	15.6068	12.4443	8.6791	12.7159	13.0363	5.7999	11.1955	7.29146	18.6323	9.86859
BnaA08g28020D	coral3	12.2234	15.6699	14.8267	24.8449	43.5753	31.2692	24.8292	34.5171	19.2572	37.4763	22.1685	26.8363
BnaA03g23310D	coral3	4.35304	4.18677	4.70215	10.2437	18.0594	11.9523	10.0546	8.13055	10.214	15.5282	5.31732	13.8843
BnaA07g15940D	coral3	23.5661	21.4186	23.6705	14.2817	8.59356	14.5421	14.2006	9.70823	16.0999	6.42266	16.111	15.2798
BnaC07g34310D	coral3	4.12855	3.21316	4.08552	7.89592	9.91388	9.24265	9.28677	7.6215	9.75451	13.8028	7.60571	9.40335
BnaA02g27340D	coral3	3.09838	5.70722	5.31755	5.13921	23.0351	13.5569	9.85171	25.6661	8.84814	29.7238	3.75681	8.08281
BnaAnng06130D	coral3	22.4568	29.8798	26.1199	38.2282	14.5016	20.3654	15.6733	14.3602	26.0434	8.03026	22.7777	25.1833
BnaA01g19400D	coral3	3.08971	8.65829	7.69588	10.3906	13.682	9.30965	9.73872	13.8244	8.26186	15.6227	3.59908	11.8165
BnaA02g35580D	coral3	14.3235	16.0096	14.8431	21.7543	21.6619	19.0694	25.2028	29.0976	15.6895	31.777	36.5422	17.6005
BnaCnng37980D	coral3	20.773	19.0573	19.4696	11.6433	8.28357	11.4698	9.57458	11.9712	8.69246	7.66815	17.3089	11.8687
BnaA06g38290D	coral3	36.2609	24.4378	15.5236	18.7461	15.0349	20.5593	21.1406	15.7442	26.2451	9.79331	39.6598	23.1765
BnaA01g30340D	coral3	4.01262	9.52739	10.1868	4.3276	27.7977	16.3359	18.3618	18.1115	13.488	30.4289	12.3537	21.2645
BnaA01g14170D	coral3	16.398	19.7467	16.9581	14.3349	6.88216	10.5572	9.9953	10.8555	9.41238	9.03139	7.48548	9.83762
BnaA03g44930D	coral3	16.6202	16.8492	13.061	28.8367	34.7772	24.4754	31.3047	42.5943	30.9586	46.972	29.0977	33.5745
BnaA09g37540D	coral3	3.84496	16.6199	20.851	17.9342	22.4812	19.3575	17.8254	19.7107	17.7412	36.3524	6.65912	22.277
BnaAnng14520D	coral3	30.3508	54.5575	62.1203	53.404	79.7447	58.6537	72.5424	85.9009	54.682	106.857	43.443	50.8805
BnaA07g37160D	coral3	5.65886	16.4601	11.4518	16.4466	23.9525	17.8715	20.4764	22.3604	9.95155	26.0199	5.84677	16.8599
BnaC02g42540D	coral3	8.35845	6.88997	7.73351	7.07575	3.90787	4.95335	3.66839	4.30756	5.12299	3.14113	9.02378	7.6222
BnaA06g13880D	coral3	5.40326	8.10278	5.82313	9.59339	23.5937	14.7223	14.4753	15.2648	16.0655	20.6902	3.26418	19.5692
BnaC01g03490D	coral3	73.8684	60.5879	38.5205	53.4505	22.3572	39.5342	52.2446	41.8627	40.691	17.7012	8.5769	39.826
BnaA09g18160D	coral3	7.74262	11.9892	17.1741	18.7428	19.4606	15.783	20.3855	20.052	18.6846	30.5316	53.5828	19.1182
BnaA07g05000D	coral3	5.2381	3.77968	4.49002	9.31412	14.037	8.43101	13.205	7.96616	14.1263	12.5927	7.84906	12.2359
BnaA07g20430D	coral3	13.9536	12.9746	11.6837	8.40376	5.9258	8.13188	6.44819	8.96899	9.89456	3.44784	5.25027	7.67863
BnaAnng08830D	coral3	425.82	341.577	278.213	243.983	272.871	258.801	239.061	187.136	358.964	107.679	524.546	228.695
BnaA09g06530D	cyan	16.7344	22.9882	21.0073	13.9835	36.483	16.0085	12.4705	11.6331	9.31869	17.3808	22.1947	13.6545
BnaCnng47170D	cyan	4.52342	3.90107	5.10755	8.21991	14.9964	7.86932	4.40172	7.95855	5.88849	5.97371	36.398	7.29325
BnaA01g17150D	cyan	22.1332	25.6524	30.9623	32.7476	11.2521	29.6528	14.9344	22.7703	21.3948	40.4455	15.2471	35.9462
BnaA05g29620D	cyan	77.0928	68.4448	63.8544	68.4385	33.2956	58.9378	85.4347	70.1963	72.8566	32.0209	139.535	81.0139
BnaA07g33730D	cyan	14.9439	15.6122	16.7039	17.3204	34.168	19.5739	10.981	12.4798	10.4215	17.2261	29.1179	18.7176
BnaC03g05980D	cyan	12.7172	27.6014	19.3357	21.6323	47.6196	28.3275	17.7332	22.9697	12.4819	18.0905	5.18004	29.0861
BnaC07g43920D	cyan	4.86984	6.1778	5.78644	3.58205	11.2394	4.66996	6.35915	5.31933	6.95504	7.85332	4.36483	4.90831
BnaA05g00280D	cyan	9.59846	14.8145	15.0083	5.92609	52.3214	21.2936	29.1337	16.5915	24.8411	33.5443	104.668	17.3559
BnaC06g13920D	cyan	11.0933	19.7332	15.6264	19.4297	28.0047	19.02	15.6154	17.1401	14.7856	14.1058	3.14914	19.5082
BnaCnng41650D	cyan	9.48375	16.1076	16.7736	5.94884	37.7793	9.4715	14.2601	20.4701	16.5468	9.99821	6.6806	13.0849
BnaA03g20810D	cyan	18.6927	15.2237	13.3128	16.6608	3.23194	13.8109	16.6091	15.7348	16.2925	5.43137	5.83901	9.86919
BnaC05g19190D	cyan	26.1032	19.7381	16.9869	22.2385	6.07627	18.5603	30.7433	25.9989	16.5035	16.2692	7.55824	16.5441
BnaA05g06540D	cyan	43.2181	59.0431	54.4549	58.9697	114.058	70.8674	50.7952	48.5525	62.4677	51.7256	5.25755	33.7794
BnaC05g18270D	cyan	4.98721	7.68173	7.64478	5.47743	14.3588	7.06528	6.38189	5.26975	3.03217	11.886	9.12004	8.13703
BnaA02g33750D	cyan	8.62716	11.0331	14.3401	15.9776	26.0437	13.825	14.6903	7.08974	12.7098	11.8615	10.3531	17.2692
BnaA05g20540D	cyan	4.06133	28.7087	21.3868	4.63553	180.062	65.5279	15.3504	23.7784	14.9628	83.6848	3.20583	28.1216
BnaA01g10600D	cyan	14.1607	14.9177	15.8484	14.1753	22.7528	15.6336	10.2715	12.7084	8.55599	24.4526	26.0217	14.0752
BnaC01g22400D	cyan	8.76829	20.177	37.7787	13.1827	56.645	25.823	19.8365	21.3585	7.27007	45.0899	24.8244	17.1838
BnaA09g35810D	cyan	21.1731	22.154	26.6521	52.5888	103.144	46.9711	35.9777	54.444	59.9988	61.2488	43.8193	33.7038
BnaA03g05950D	cyan	10.7612	7.68651	7.60405	8.05764	37.9507	14.7349	12.2817	9.49099	26.9391	14.9547	7.71833	7.33843
BnaA10g04650D	cyan	4.66899	7.99514	6.97896	12.9124	23.359	12.4471	11.311	10.6554	9.44885	11.7916	7.74327	10.252
BnaC09g50680D	cyan	31.2262	27.2189	46.587	34.1748	76.1361	44.6014	39.3193	36.0007	54.3763	46.6514	516.823	48.9244
BnaA01g12010D	cyan	30.193	38.6022	33.1117	55.9579	89.5914	58.2757	44.4501	46.4535	47.671	42.743	8.59326	36.5871
BnaC03g10580D	cyan	5.32232	7.83113	8.92821	7.33974	14.4335	8.20274	7.85435	6.63659	6.47449	7.15301	3.90325	7.69225
BnaA09g05790D	cyan	3.63178	3.64375	4.80875	6.74643	12.6937	7.35252	6.55573	4.57547	6.37055	8.45033	8.24993	6.34402
BnaC03g18980D	cyan	101.235	321.968	358.66	411.608	1102.33	591.305	232.499	319.648	214.796	460.327	116.734	433.978
BnaAnng07980D	cyan	20.7374	14.418	11.4734	18.4736	9.53431	13.6555	17.0812	15.3545	13.5212	11.2995	38.6047	15.1
BnaA10g03240D	cyan	8.639	10.1435	9.68281	9.841	7.69527	8.13214	9.07666	8.65444	8.94958	9.02609	25.6319	8.73942
BnaAnng20130D	cyan	6.74016	5.67063	5.61892	8.73699	12.4954	9.40413	5.18065	5.11351	4.02639	7.18631	9.43379	4.56343
BnaA03g04310D	cyan	10.3431	6.00859	9.37332	7.90028	4.76471	8.89717	7.28615	8.64898	5.19754	9.21649	48.7489	9.74443
BnaC03g31380D	cyan	7.69488	8.41461	10.1731	5.93728	16.3427	8.1447	6.44762	6.49843	6.88229	11.5689	10.8335	6.42252
BnaC09g23130D	cyan	19.9737	74.5366	62.5402	29.37	138.634	63.2823	79.4515	48.3603	93.5871	51.5863	3.50519	48.302
BnaA05g21370D	cyan	5.97948	16.4956	15.4537	8.33558	65.3948	23.0602	7.65668	4.54599	4.43071	8.07941	4.53376	6.96719
BnaC03g20420D	cyan	6.70579	28.8543	28.7676	14.135	66.0188	19.7953	21.4904	22.6522	10.9365	31.4894	8.55502	17.228
BnaAnng38740D	cyan	6.31998	16.5064	12.8003	16.5309	31.1198	23.7761	17.6675	15.5773	16.8757	16.1293	20.9103	17.5374
BnaA06g00800D	cyan	6.78511	4.05978	5.92726	7.64792	12.5392	8.96062	6.07032	4.9205	7.51941	8.02775	15.0165	10.1361
BnaC06g20040D	cyan	3.64614	9.52295	12.4926	11.3289	19.2755	9.4136	8.14057	10.8618	12.4621	12.2723	6.25521	10.9899
BnaC03g16370D	cyan	9.3574	10.229	10.6406	9.60892	16.7908	11.8395	9.4191	10.0303	9.2488	14.9963	28.1882	11.0871
BnaC09g06200D	cyan	4.88946	3.27369	5.23416	6.09119	8.8884	4.46359	5.16554	4.96253	5.2166	4.67206	50.2366	4.84915
BnaCnng06680D	cyan	6.61555	5.45634	7.30595	5.47107	11.6333	7.695	7.24336	9.50811	5.62304	4.86806	14.3703	7.71173
BnaA03g15830D	cyan	50.9732	96.4035	82.425	151.684	319.011	198.354	70.0087	85.239	95.7314	115.703	43.2475	171.391
BnaA03g17760D	cyan	4.18027	3.9635	3.88468	7.92096	16.2531	8.70665	7.86139	6.17419	10.4156	10.2229	5.20002	9.63127
BnaA01g09900D	cyan	41.4221	55.5807	48.7726	84.7819	156.446	105.763	61.882	78.2314	28.7388	108.484	12.3235	30.9793
BnaA04g15690D	cyan	5.72849	7.94483	8.66307	10.2593	28.5389	13.3751	7.86793	6.56226	11.3503	4.10988	6.80406	7.5924
BnaA01g24280D	cyan	4.57198	7.65356	11.739	5.48089	32.3535	12.7706	4.72796	5.21919	7.59792	20.8225	28.9744	6.09253
BnaA04g02520D	cyan	8.22275	9.61923	15.3577	8.47986	33.11	18.204	12.2606	6.99175	12.4955	12.0853	18.4389	17.4574
BnaA06g28850D	cyan	10.179	9.27488	11.1942	8.11908	23.143	13.6933	13.107	12.6916	9.1881	17.5366	154.689	12.8328
BnaA09g01980D	cyan	11.9287	9.97672	10.7484	12.6117	26.9729	17.3198	9.43078	7.42209	10.7261	11.62	92.1792	19.001
BnaA08g05970D	cyan	45.315	45.0297	42.0219	48.4255	73.9392	48.2601	64.4728	51.9994	50.7196	35.1671	129.684	33.9092
BnaA02g20640D	cyan	8.0995	12.4819	25.7721	31.4289	65.0065	27.0617	17.1352	18.0872	9.95842	16.8523	657.308	45.3973
BnaUnng03990D	cyan	5.09907	7.27784	7.97594	6.66247	16.1891	7.89887	6.33833	7.0602	7.51737	8.59062	4.61152	9.13977
BnaA03g13470D	cyan	28.8568	24.7979	26.1339	25.9421	12.8075	25.4574	32.0095	31.415	39.1892	11.3254	9.96752	29.1683
BnaC08g09190D	cyan	3.68577	9.93699	10.9568	26.44	66.2741	33.275	18.3631	23.7898	23.6204	22.9644	14.2199	40.1371
BnaC06g30180D	cyan	6.88951	13.1284	26.9674	18.7887	43.5895	24.4754	17.7778	12.1319	25.2429	23.0415	7.97868	9.10621
BnaA08g23460D	cyan	15.0058	22.9819	20.5874	25.5988	3.40215	21.3121	33.58	33.2733	21.0969	4.35779	5.12596	29.6487
BnaC04g05170D	cyan	7.68153	8.13088	3.85049	10.3818	18.2579	13.354	6.58005	5.71578	6.58096	10.1173	3.65592	8.05482
BnaA07g30840D	cyan	8.73417	11.6246	11.7751	15.1887	34.3203	15.8776	12.5236	14.064	23.7439	22.846	13.0488	11.7004
BnaC09g35740D	cyan	12.253	34.3513	32.2489	34.0068	72.574	41.2508	36.127	24.4662	37.7593	23.4248	7.92121	34.5272
BnaAnng04800D	cyan	16.7062	10.1684	7.25761	9.02741	35.4237	12.2163	13.1262	10.0153	19.9849	6.68422	3.68239	7.17264
BnaA04g21960D	cyan	3.6903	9.76679	15.1145	6.77046	26.1506	9.44292	14.3889	10.5048	10.0203	15.7969	26.2082	16.0025
BnaAnng11690D	cyan	4.16563	7.56637	5.12289	4.85363	14.0139	5.45074	6.14225	6.25171	6.39075	4.16703	3.82845	6.7429
BnaA10g12820D	cyan	10.288	5.33719	12.721	8.97667	24.9141	14.9909	6.66318	8.25673	9.03161	6.82336	25.6629	17.6207
BnaC08g12240D	cyan	9.10017	14.4539	12.3599	8.25922	18.821	13.371	9.09479	12.7649	9.37209	15.4777	4.56936	10.5884
BnaC06g36500D	cyan	32.3595	30.2228	27.0484	41.4825	70.5888	41.841	44.2565	39.9697	45.216	43.7729	14.0625	20.3517
BnaA04g21850D	cyan	42.4801	21.616	53.0439	21.719	149.318	28.2979	24.5718	42.4802	52.8343	68.3596	50.3178	8.41875
BnaC06g43970D	cyan	90.9785	241.157	149.86	306.848	648.837	380.214	230.509	179.938	369.238	161.519	22.9661	247.469
BnaA04g03160D	cyan	18.5953	113.644	52.7546	51.7467	176.742	113.706	36.7157	40.246	19.1358	82.1301	16.7339	57.8674
BnaC01g40000D	cyan	9.40013	8.44435	7.90856	36.7813	100.908	51.0118	11.0873	7.83311	13.033	51.2957	36.714	40.2506
BnaCnng76160D	cyan	5.92498	3.64113	14.165	6.34276	16.6563	5.75891	9.33771	7.61394	7.44517	14.799	12.6418	7.31465
BnaC06g24620D	cyan	39.054	40.0918	44.1778	37.2287	93.1732	41.3241	36.8164	23.4592	42.691	42.2605	46.2087	43.8626
BnaA09g24330D	cyan	10.3273	21.2953	22.082	15.1464	77.7476	26.5512	9.71236	7.96021	16.6152	19.521	25.7175	10.8355
BnaC01g42370D	cyan	29.7531	24.4248	28.0439	16.3649	63.0675	30.3578	19.397	15.659	12.8407	22.7901	47.778	21.0513
BnaA06g21390D	cyan	4.80357	5.56187	5.85145	5.38044	11.8666	6.29494	4.89205	4.52025	5.32697	7.90217	9.15462	7.03117
BnaC05g36570D	cyan	4.1289	7.89376	7.06358	11.1795	29.057	10.4894	6.9843	10.496	14.0415	15.8642	9.10726	7.44859
BnaA03g22000D	cyan	6.19896	4.0789	4.75849	5.38146	16.6861	6.9677	4.42597	4.28509	4.71155	11.0309	26.3225	5.26086
BnaC08g20880D	cyan	7.31107	15.3472	15.8178	13.1774	28.7003	15.7694	13.1784	13.166	21.9012	10.9427	4.84498	10.9583
BnaCnng43750D	cyan	17.5416	17.2499	14.2526	16.201	65.8159	20.3093	25.5318	17.3868	13.2286	32.2836	18.5217	11.5698
BnaC03g59520D	cyan	39.7063	71.5815	44.9102	119.947	557.769	190.101	101.83	113.22	75.5506	376.094	19.3236	95.2179
BnaA08g17660D	cyan	18.6076	25.6965	13.3798	39.0082	115.403	54.838	38.0575	40.7393	29.0901	63.1195	6.09098	32.6926
BnaA10g23580D	cyan	13.2182	15.8495	23.4659	12.7938	32.4558	14.8645	15.2177	14.8135	12.9632	25.0003	18.932	12.0309
BnaC04g24950D	cyan	23.2786	64.4301	74.7182	142.086	407.924	118.189	101.041	184.297	176.228	126.05	84.9318	82.6877
BnaC07g39400D	cyan	6.99499	4.00426	4.01519	5.84112	21.8026	9.26897	8.18833	4.50381	12.4453	10.7838	11.0219	6.5323
BnaA05g16830D	cyan	3.64665	5.24616	7.4208	10.7556	23.0243	13.3558	5.77849	8.46908	3.54163	11.041	227.309	12.5998
BnaA06g35650D	cyan	8.75997	6.01754	9.13034	12.304	23.6244	15.088	15.161	11.3499	17.5337	11.7752	15.1754	15.593
BnaA09g06550D	cyan	17.4218	9.45177	10.4267	7.52402	19.1456	12.5387	10.1416	10.4534	10.3458	18.1124	48.2367	7.68937
BnaA01g21450D	cyan	3.68011	5.59399	8.93934	5.97042	11.5719	8.80771	6.51513	7.82944	6.41487	7.57491	108.79	9.02997
BnaA09g08410D	cyan	4.26111	3.11616	8.25636	8.99758	23.3761	9.33542	4.66886	7.04207	5.38347	5.67384	51.7684	9.54091
BnaA03g21810D	cyan	11.7291	14.5598	20.4594	17.6953	34.3057	21.3677	14.4349	12.5631	10.163	17.436	33.4616	27.0997
BnaC05g49290D	cyan	17.3906	13.8721	18.7983	18.8331	3.00698	14.2486	19.7051	22.2873	20.4589	4.19912	6.31076	18.9291
BnaC03g36650D	cyan	10.1639	5.9945	5.13947	25.3988	47.1703	27.3919	18.1855	18.192	30.2277	28.4353	60.2639	27.0901
BnaA10g20530D	cyan	101.622	156.035	121.097	156.64	318.159	175.257	137.533	162.819	145.917	72.3474	61.0608	138.881
BnaC04g09450D	cyan	5.71089	4.70561	3.77897	4.06274	8.01484	4.78366	3.30683	3.22474	3.85821	7.1123	6.69425	3.46142
BnaA02g11080D	cyan	7.10025	23.5234	18.7309	23.7017	61.209	27.8487	13.9235	20.0409	9.93151	29.6651	13.8496	17.2207
BnaC09g23090D	cyan	22.5462	25.7755	27.2451	16.8549	51.106	29.9219	18.8053	14.7783	19.6031	22.7866	31.2151	27.2889
BnaC06g36810D	cyan	5.76095	22.4191	19.2167	9.78097	88.0165	27.2931	11.5508	20.1652	7.03516	14.0456	6.37709	14.2773
BnaC04g28350D	cyan	7.51473	7.2935	6.8803	6.6015	9.31552	7.22596	6.03284	6.247	6.66241	7.99379	20.7472	7.5939
BnaC04g50910D	cyan	3.67644	7.75026	5.64667	6.61488	20.0743	8.74604	7.27703	7.43179	13.0425	3.53551	3.12142	5.56994
BnaC03g68540D	cyan	8.12923	6.67472	8.62342	6.66493	13.6891	8.75465	5.79852	6.41836	6.47886	8.49622	14.9881	6.88258
BnaAnng12060D	cyan	23.8645	51.3247	68.446	13.1496	173.528	44.7015	32.2497	46.8229	66.5888	20.3686	22.2656	50.6362
BnaA10g10410D	cyan	5.81407	6.80586	5.97531	5.7366	11.9094	5.75111	4.21347	4.59087	4.12998	9.28585	4.44644	5.06728
BnaC04g21760D	cyan	31.4496	34.9977	24.9017	27.7642	66.8914	34.6409	26.1227	23.303	20.9839	60.3527	81.8451	27.5804
BnaA05g34990D	cyan	7.0663	9.17487	8.31542	5.71913	17.0206	8.52181	8.11262	8.64325	8.47711	13.6832	16.4542	6.90976
BnaAnng12070D	cyan	12.4758	24.2802	36.6769	6.37108	63.8453	23.355	14.0285	20.8823	30.5902	13.5255	15.3391	22.5073
BnaA09g01960D	cyan	12.5901	10.9321	12.6142	11.7429	26.8929	17.9052	11.3914	8.58483	17.1762	9.51614	8.77629	19.0914
BnaC07g23650D	cyan	5.81961	18.9169	13.1615	9.32526	39.5857	12.6395	11.6668	11.3968	7.83994	9.01537	6.02295	12.4649
BnaA07g31070D	cyan	13.3102	13.0684	14.7301	10.0723	29.4249	12.6781	10.7124	12.229	12.2565	24.558	11.0214	7.31685
BnaA09g24320D	cyan	4.33535	8.45452	9.69779	6.41445	14.6682	7.31276	6.9843	5.0225	4.93924	11.2247	73.951	6.58204
BnaA02g09420D	cyan	12.876	9.39522	7.26401	8.48362	24.437	11.8429	13.3169	12.9857	22.5888	11.293	28.3616	14.3561
BnaA07g32360D	cyan	4.03427	10.0684	7.67506	7.25461	45.9796	14.7244	5.25303	7.9607	3.68287	10.5523	6.11827	6.46675
BnaC02g31630D	cyan	3.5909	10.129	19.0065	20.7206	282.17	98.2723	25.2778	22.4643	25.1602	134.995	91.5264	15.3933
BnaAnng12050D	cyan	13.3093	43.7258	44.2769	10.727	203.008	31.9205	27.5991	30.1711	48.3327	16.7762	21.2021	27.2132
BnaA02g31710D	cyan	21.0677	11.4874	14.4205	14.9595	23.9323	19.849	13.8539	12.2207	12.8584	14.5663	99.4538	17.1917
BnaA04g11190D	cyan	23.6523	13.0268	22.8958	25.4376	44.3642	25.9021	24.1373	17.6682	30.0405	28.6395	47.915	24.1226
BnaC08g02900D	cyan	14.4587	58.8273	36.8606	35.3862	76.4647	48.1174	31.4974	46.9253	35.8735	67.555	34.3303	29.9717
BnaA06g24040D	cyan	9.49459	7.7258	8.70747	7.1074	3.49864	7.66945	8.24715	8.32351	5.99761	8.38888	21.9025	7.49991
BnaC03g17110D	cyan	64.557	46.5824	74.4936	90.9842	409.556	135.916	51.4965	91.7451	33.4139	70.383	625.454	89.0314
BnaA02g10210D	cyan	7.18875	6.54999	5.77077	10.3303	15.6735	9.71218	7.08735	8.47485	9.97117	7.47897	3.34667	6.59599
BnaA10g13460D	cyan	18.8255	15.3662	17.858	17.5008	32.6996	22.7406	15.6332	11.128	12.6118	21.4603	35.4366	11.9153
BnaA08g06520D	cyan	37.904	31.2279	18.4539	29.1241	48.2833	37.6275	29.9533	24.5992	41.7074	24.3135	6.0766	41.1035
BnaC08g46110D	cyan	20.188	20.1912	17.4536	25.4042	7.321	22.0419	20.5918	22.3191	21.7803	5.67859	14.9264	23.594
BnaA03g08940D	cyan	11.7556	11.7884	8.097	9.76589	23.6057	10.2111	8.52487	3.39144	10.2705	11.9206	7.97269	7.70125
BnaC08g47120D	cyan	28.9002	30.7269	40.0904	34.3535	79.7589	42.2799	28.0286	33.8749	23.8035	28.1985	46.7501	30.2904
BnaA03g32480D	cyan	18.7547	15.3042	28.4857	26.8376	67.7161	13.0086	21.4694	31.8728	30.3763	20.0995	9.42151	14.7494
BnaA06g35850D	cyan	22.1275	9.5262	13.5598	26.5295	56.2111	33.7248	20.2594	15.2842	31.0827	21.9844	65.434	42.9324
BnaA07g07560D	cyan	13.707	24.8982	24.2394	43.4134	161.382	69.1338	12.3574	20.1093	4.34487	40.1598	3.07759	17.3354
BnaA09g16230D	cyan	109.829	119.903	138.205	89.168	251.413	126.795	138.335	153.339	102.225	224.155	611.798	125.558
BnaA10g29340D	cyan	16.851	41.8606	47.4777	103.824	152.931	86.4934	52.2068	61.8665	81.3639	41.9131	14.9443	72.3045
BnaAnng15300D	cyan	12.5399	11.8183	9.25898	27.2857	79.5413	33.4568	24.7573	25.3106	33.8314	26.4474	19.773	24.1393
BnaC04g21710D	cyan	17.4772	23.9662	23.2489	30.4558	33.1578	26.4452	26.2789	23.4997	21.8807	19.0654	4.64503	16.6721
BnaA04g17910D	cyan	12.0207	7.59915	8.39213	28.4668	43.6459	21.0545	19.1957	27.0946	18.1207	22.1043	219.95	29.1563
BnaA01g31570D	cyan	5.87497	8.48054	10.852	11.903	21.9211	13.3902	12.7766	13.5809	7.4625	10.8766	37.5444	16.0224
BnaA03g37860D	cyan	13.835	40.1559	57.1952	37.1126	78.5579	39.1979	49.5483	47.6653	31.8155	26.1643	6.84036	51.1417
BnaC02g37040D	cyan	7.18698	38.5473	31.8116	58.9312	161.394	105.268	20.0575	37.2445	18.6973	56.3884	4.49785	49.5715
BnaC07g36260D	cyan	27.4352	25.0288	23.3136	29.215	7.51744	15.3636	25.6449	32.2314	30.6515	11.3386	13.7634	22.8913
BnaC09g12350D	cyan	13.0785	20.8677	16.5756	13.651	34.2433	18.2337	11.8257	11.6686	9.78679	15.3507	15.9877	12.0518
BnaA10g22570D	cyan	11.3356	10.9744	11.3872	13.4613	3.0873	9.7452	16.3059	12.759	14.7064	6.30006	3.19996	15.1323
BnaA04g08940D	cyan	9.82657	14.9013	8.61888	7.61188	3.10828	8.15221	8.57983	9.16312	9.72228	10.0922	5.20355	7.60899
BnaC04g41510D	cyan	33.433	13.3042	21.8818	68.3681	221.43	70.9277	46.0354	70.0348	53.9194	52.0239	434.61	61.8169
BnaA01g06350D	cyan	5.26601	4.90624	6.82133	5.24197	6.70326	6.20502	5.15184	3.77184	5.29631	7.9928	11.7466	5.28888
BnaC09g32640D	cyan	4.47369	21.1709	24.7161	16.666	41.2417	18.5903	7.83389	10.4184	5.07409	27.661	8.87577	9.08464
BnaA03g25730D	cyan	8.71398	10.7504	10.9629	8.79184	21.7934	11.3333	9.28042	9.09596	8.30986	10.5441	15.5496	11.5804
BnaA06g23120D	cyan	3.4911	4.31467	5.58575	5.67172	14.8419	6.62154	4.69882	5.03005	4.42582	4.06452	23.7779	6.19486
BnaA03g15370D	cyan	50.4817	42.8986	33.888	45.6239	9.83968	46.4404	55.4106	37.7147	49.7741	12.587	4.08503	56.9848
BnaA03g39300D	cyan	12.5487	20.4384	18.0683	16.5487	38.4855	19.0492	14.7994	13.8207	17.7195	15.543	16.5485	16.5483
BnaC07g27870D	cyan	9.97388	11.7283	10.7249	11.0644	27.5299	13.7596	5.84994	7.74644	4.96387	14.3142	3.77201	12.8154
BnaC04g05480D	cyan	6.45247	12.1807	12.5062	9.06349	21.9521	14.74	10.405	10.5639	8.53189	4.9484	3.62317	9.61031
BnaA05g08710D	cyan	6.02156	12.608	11.4305	13.3304	27.9173	19.3583	12.8915	16.8874	13.9718	16.4124	4.91512	18.4057
BnaA02g05130D	cyan	9.36735	7.75411	11.297	6.67989	25.3504	13.9293	7.63689	7.4465	7.58861	17.5735	32.9185	8.57146
BnaC06g40240D	cyan	15.8487	8.21323	16.608	11.9007	171.04	60.1965	12.7355	15.7377	15.041	49.4677	3.00911	15.1331
BnaA01g02270D	cyan	4.85654	5.6149	4.14144	11.7077	40.659	15.2247	6.66736	12.903	17.9086	3.6884	14.7273	18.1008
BnaC03g75530D	cyan	10.3721	5.06058	10.6312	22.6914	30.7411	19.2185	17.3384	14.4302	16.0417	14.6814	30.3701	24.7586
BnaA03g26510D	cyan	3.3493	7.92994	5.41948	5.96278	14.7962	8.70361	4.60909	4.22961	3.42181	8.37006	305.303	5.55968
BnaAnng04970D	cyan	20.2898	17.7236	29.0884	21.9476	69.5859	32.8392	34.395	27.2588	47.4948	15.0093	44.9629	11.1158
BnaA02g12430D	cyan	9.74126	31.7278	18.2627	11.9644	66.1302	49.7319	18.4466	19.9379	14.7475	19.2274	33.2551	21.8618
BnaA08g05990D	cyan	21.1335	70.9891	102.195	56.0138	295.077	94.9676	52.8163	84.7741	72.3551	47.8875	44.3242	81.0939
BnaA10g08760D	cyan	11.7263	23.0069	23.9362	14.0158	35.8955	19.0222	13.9347	16.9227	9.79345	24.0142	9.41811	17.5383
BnaC05g15140D	cyan	3.10272	7.74655	3.52908	3.82817	9.56361	4.99645	5.58053	5.90091	6.56056	4.95613	4.07276	5.26014
BnaA06g25320D	cyan	23.7469	24.3175	13.4225	15.6752	3.89793	13.2575	14.7724	31.8223	10.8688	17.6536	3.84922	17.4492
BnaC04g30950D	cyan	16.0531	13.0676	10.0994	22.7927	33.7107	22.488	15.5895	15.0356	21.1163	22.1321	12.2622	16.5527
BnaA09g48830D	cyan	17.7143	16.4149	20.5848	22.1883	45.1559	33.142	21.4799	13.1325	30.2726	16.9006	50.551	37.4374
BnaA02g15350D	cyan	7.88478	4.80909	9.08944	9.83187	19.5068	15.9561	11.5405	11.1787	7.51619	11.1395	10.0083	14.0834
BnaC03g07480D	cyan	6.4507	9.49415	12.8747	8.08561	17.1325	9.58415	7.90708	8.42994	5.5466	14.6532	8.19309	9.06717
BnaA07g19110D	cyan	10.4084	9.91188	9.44925	8.7729	26.7874	11.3264	11.4022	12.2949	9.61026	20.0773	17.0061	11.1752
BnaC04g09540D	cyan	6.77513	5.62323	5.45717	6.2507	10.0056	6.86754	5.68811	4.95644	5.44153	7.77823	19.2199	5.46379
BnaC04g40200D	cyan	18.5738	18.987	14.5352	24.1126	6.92618	17.3253	20.0743	17.1216	21.2179	7.58401	10.8337	12.5449
BnaA09g12760D	cyan	13.1217	17.4525	15.3526	17.6012	55.3968	11.9392	35.2252	40.754	8.24853	15.8642	9.86013	3.76854
BnaC08g10640D	cyan	14.7976	44.6358	64.6829	64.0036	280.878	109.417	62.5329	94.343	83.2932	71.3984	86.6299	114.816
BnaC05g13400D	cyan	6.74439	17.0991	17.4458	12.646	38.5824	17.4669	15.3421	16.5656	11.2565	17.5599	7.78574	20.237
BnaC04g01640D	cyan	17.6631	18.3362	21.9024	22.769	11.9279	21.4242	24.028	25.1674	28.1793	9.79139	5.88669	20.4099
BnaC03g04230D	cyan	65.7478	11.7586	13.8573	12.3242	258.666	66.6261	86.9702	49.8272	122.863	77.3962	117.875	7.7344
BnaAnng09100D	cyan	26.948	27.4223	21.4825	28.4963	4.65342	20.463	30.297	36.088	29.6592	4.92502	5.3704	34.1428
BnaC04g16030D	cyan	18.7063	19.2943	14.0846	31.2776	6.57043	20.3416	21.1113	23.8488	14.3585	7.42906	6.72144	17.9095
BnaA04g18210D	cyan	25.3587	21.543	20.5213	29.6226	58.1502	31.5035	17.9413	16.4828	18.0569	26.4037	62.3833	34.5187
BnaA10g11600D	cyan	11.3731	17.5163	20.3023	25.7302	89.7729	42.0408	8.57394	10.5484	10.239	25.087	7.954	17.2984
BnaC04g45720D	cyan	19.5758	16.6671	23.1186	16.7279	76.8009	22.612	19.1779	25.622	14.9013	38.2711	24.0183	8.75951
BnaC01g44960D	cyan	23.6843	15.9239	19.2384	25.7719	47.4055	29.3511	23.4305	12.1318	28.7733	17.3399	30.9424	29.4241
BnaC03g32030D	cyan	11.8434	16.9173	20.0147	11.1984	38.6324	16.723	12.111	13.3311	11.0828	26.4558	26.7872	11.6541
BnaA04g02530D	cyan	32.2589	56.9749	67.9194	142.032	292.438	101.811	115.586	169.825	208.71	91.4618	66.191	97.3131
BnaC03g23480D	cyan	15.4319	14.2969	13.5796	16.3652	5.00265	16.6322	12.1699	15.3149	13.9792	7.37847	3.53232	14.952
BnaC02g03550D	cyan	239.77	6.07859	6.7685	609.442	1196.19	602.332	307.607	273.583	668.224	903.141	300.428	466.466
BnaCnng04910D	cyan	42.4394	74.4229	95.5929	41.4672	274.59	190.111	98.8784	55.5512	93.9546	129.002	52.5458	132.163
BnaAnng32290D	cyan	5.48327	12.1252	12.5535	8.27513	42.0513	14.2511	8.32153	9.71005	8.74588	19.8439	6.98801	9.00498
BnaC03g76140D	cyan	268.14	208.442	196.526	322.563	577.153	331.271	338.908	228.772	329.194	266.994	437.117	410.272
BnaA03g34780D	cyan	7.61333	9.36704	10.4668	9.13258	17.5895	14.4903	8.89148	8.09112	11.4516	11.2732	24.0561	5.1416
BnaC03g47770D	cyan	33.5314	26.4237	25.6775	31.8882	38.8328	27.9921	31.811	27.9995	27.1908	27.4101	80.1399	29.431
BnaAnng27260D	cyan	20.8412	15.8722	17.8899	28.2231	37.3239	26.7848	22.9386	23.6027	25.9046	21.9899	55.8014	21.907
BnaC01g31600D	cyan	11.1133	13.9045	17.7622	9.47455	23.4441	12.3942	14.1232	13.1051	6.63342	16.4492	11.402	9.04428
BnaA10g01010D	cyan	15.4595	20.8432	30.7047	28.8081	7.59843	24.1817	29.3393	26.2424	19.993	14.7304	6.7926	28.0327
BnaCnng72620D	cyan	5.30659	8.9243	5.54576	7.54507	12.8088	7.57429	6.66332	7.24013	3.76017	6.56807	3.93336	8.09129
BnaA08g12130D	cyan	6.74348	6.6047	7.08388	6.23048	19.2043	7.92926	6.75781	8.33395	7.53144	9.16628	5.06589	6.84069
BnaC01g38680D	cyan	25.8131	8.49265	19.9827	28.9202	51.878	36.4624	20.6195	10.3614	14.4106	30.0002	48.4398	24.3533
BnaA05g26160D	cyan	7.98198	9.66684	13.3576	6.17592	23.324	9.03358	10.5691	10.9255	5.98534	15.9031	79.2208	8.58716
BnaC08g42980D	cyan	11.0104	9.54801	10.7015	10.4345	3.91597	9.1411	16.0039	15.3162	11.3347	3.6022	6.04357	13.5607
BnaA04g09170D	cyan	20.9365	38.9989	31.7857	18.3783	64.6163	30.1347	35.9729	31.3012	33.0177	50.496	18.4124	32.3761
BnaA03g29710D	cyan	13.8668	9.49581	8.48753	9.90399	4.58515	10.6449	11.7791	12.7638	12.5622	8.33591	19.7267	10.9415
BnaC06g10130D	cyan	17.0212	17.5988	16.8765	23.4647	41.5455	30.8033	15.0388	16.0591	15.7822	16.5517	13.0994	19.4622
BnaA03g42420D	cyan	12.6266	25.2831	13.284	17.6477	38.1752	19.7148	11.9633	10.747	9.72941	19.2647	4.5313	10.9409
BnaA09g47860D	cyan	14.3865	12.7342	10.7995	16.6933	29.1307	17.7952	13.803	8.77357	15.7514	18.2528	6.7116	17.6405
BnaC07g49400D	cyan	19.8533	27.1579	56.1186	35.4695	96.664	34.1502	30.1153	31.3581	29.104	40.1581	19.8885	28.7012
BnaA09g16190D	cyan	26.5782	22.6164	22.4873	26.5982	3.91088	22.7836	26.3804	27.578	28.7934	4.93112	7.17421	26.8264
BnaA06g03630D	cyan	49.1538	42.6814	43.2848	59.3394	20.6978	49.3704	64.6336	62.2334	74.7893	18.6521	24.5337	60.9758
BnaA10g05140D	cyan	19.5397	18.8929	15.4763	19.8981	13.8192	19.0893	19.4974	17.3795	17.4423	14.3198	47.5136	21.9999
BnaC09g47210D	cyan	10.8132	12.5058	13.4335	11.622	27.1331	16.9933	11.323	8.94196	10.9392	22.7718	25.3845	13.016
BnaCnng46030D	cyan	6.46361	21.9461	12.3617	15.0623	38.057	21.329	13.8474	11.2321	29.8585	14.9046	8.01956	17.8135
BnaC01g18810D	cyan	4.75807	7.95711	7.38704	5.76576	13.5123	7.49208	5.81647	5.3715	3.83375	7.17603	3.01505	7.4161
BnaC09g39200D	cyan	22.9707	20.1002	22.4682	25.4207	8.57484	17.6505	27.0281	28.5705	23.6835	13.8974	5.74458	21.0902
BnaA02g05070D	cyan	3.62732	4.52297	4.80586	5.2504	24.1944	10.0406	3.7105	4.75328	6.99873	7.83269	5.28701	5.59544
BnaC03g60050D	cyan	125.503	181.641	148.92	192.227	313.251	223.263	118.535	115.242	103.773	163.889	62.0456	159.244
BnaAnng07600D	cyan	12.6354	8.44658	9.79223	9.95464	29.5886	15.1468	10.6717	7.98811	7.53332	11.6552	27.4422	13.3526
BnaC05g40440D	cyan	5.51998	17.5825	14.6029	12.5704	48.6699	19.3634	13.6795	14.4779	16.3032	15.3171	3.26447	10.9044
BnaA07g27560D	cyan	13.7409	10.8653	16.1451	16.2272	4.47847	16.0782	12.5827	13.0814	10.7717	6.39727	5.49945	13.2286
BnaC06g38540D	cyan	7.52549	9.58231	7.91291	18.7852	28.013	16.2268	6.22514	5.94463	10.5988	6.6143	11.9186	8.10897
BnaAnng34410D	cyan	74.4854	48.5087	52.8774	64.4779	108.824	72.7601	48.8695	29.8578	49.3184	47.503	126.758	69.3287
BnaA07g21080D	cyan	6.41812	40.4125	47.1316	35.6537	80.4927	40.645	34.745	36.2948	22.9774	35.6002	16.8494	41.0362
BnaCnng51520D	cyan	16.8261	14.8822	17.2428	20.8672	46.271	24.7715	23.1549	19.3213	19.2852	21.6709	68.039	22.1902
BnaA02g09160D	cyan	4.46724	5.23195	5.28901	5.92776	11.8131	7.23577	5.31113	5.60333	7.87534	5.06476	3.29604	8.84008
BnaA09g48840D	cyan	34.8796	42.3643	34.9409	35.3581	64.3044	35.0624	24.1331	24.6774	21.8075	38.4188	16.427	29.1931
BnaCnng18210D	cyan	6.7229	5.53368	10.4702	14.0614	23.7801	13.7542	13.137	15.7034	10.227	14.4525	50.2536	17.762
BnaAnng05210D	cyan	11.2097	3.50429	7.3434	17.9938	34.7257	17.794	19.82	18.533	18.4463	18.1413	79.1443	24.426
BnaC04g39340D	cyan	5.97682	4.29425	7.68618	7.12052	12.7421	11.5187	6.25627	6.55275	7.48017	3.58965	12.5026	5.23853
BnaA09g21890D	cyan	12.6712	9.75866	10.4411	14.5898	3.36653	8.52816	14.7924	14.599	12.4698	3.02835	3.95485	13.7586
BnaA03g20420D	cyan	7.87644	10.5291	6.66412	6.37196	15.5811	8.70268	6.2066	8.36796	6.78446	6.81958	4.89857	8.90627
BnaC04g35330D	cyan	12.1011	10.0953	10.6207	13.3595	16.7783	14.9461	11.4102	11.6643	10.9271	11.3848	36.9145	14.3502
BnaCnng14990D	cyan	17.213	28.8182	26.9037	17.1026	59.4678	22.911	21.2553	25.8146	19.6663	34.6535	8.07189	22.9551
BnaA04g28120D	cyan	15.6526	18.6337	7.15608	15.5259	7.31893	13.994	19.1257	15.6443	17.3853	6.97451	7.18215	16.494
BnaC08g42970D	cyan	71.7436	85.8209	94.0758	46.6015	255.235	62.6467	135.695	161.967	99.932	63.7716	209.933	158.078
BnaC03g54530D	cyan	30.0949	32.8412	29.6683	37.5508	43.9511	34.3737	31.8624	34.1993	28.8358	29.1088	76.0003	31.501
BnaA06g32450D	cyan	6.7714	21.2226	16.8004	25.3975	37.086	23.7761	16.8968	6.724	20.9741	17.1812	9.1275	25.2478
BnaCnng43090D	cyan	5.60076	4.44423	13.214	10.4754	59.9406	17.1754	9.45563	13.9251	7.17853	11.158	80.9545	10.6338
BnaA09g44800D	cyan	12.2109	8.06334	10.6704	14.3171	23.0541	14.2046	12.7811	7.89297	13.0915	15.4378	12.2417	21.3167
BnaA07g09080D	cyan	4.07715	5.80382	5.76915	5.24926	11.1526	7.80552	6.63848	6.53459	5.50074	6.1732	43.5923	6.06866
BnaC07g27830D	cyan	13.4659	11.9686	21.1082	11.7335	33.0837	21.2448	21.3309	19.0288	12.8515	16.7779	152.562	23.3675
BnaC04g46850D	cyan	4.58054	10.7565	8.19905	5.90158	17.9321	10.5492	9.1993	6.56108	3.67148	11.6286	7.62975	8.14533
BnaA05g32390D	cyan	182.413	179.458	177.358	176.125	69.8099	154.019	158.129	190.738	134.142	169.063	43.4376	96.9224
BnaA08g12190D	cyan	34.5244	37.3776	36.347	30.7499	49.1043	34.8303	29.9286	25.8535	24.486	47.7912	138.452	27.9836
BnaC03g26120D	cyan	70.628	73.2581	112.427	124.322	169.531	126.356	101.856	94.8275	88.9119	90.9431	28.1446	96.8711
BnaA06g33300D	cyan	7.74884	6.09303	7.61618	11.0137	14.4161	12.5144	7.62174	6.18023	11.0059	10.3301	22.0416	12.7363
BnaC08g09930D	cyan	11.2759	8.30525	14.0245	16.4601	32.524	18.9777	16.3828	19.1614	16.5084	15.5134	30.3872	15.927
BnaA01g15950D	cyan	43.8237	140.668	122.843	88.7167	251.819	93.1545	95.6072	110.391	81.9124	89.7993	81.5631	144.146
BnaA02g33720D	cyan	13.3534	9.75793	8.62677	11.9174	14.8096	10.7829	10.0373	9.16909	8.6486	12.0271	25.5895	9.80054
BnaA08g00220D	cyan	23.4452	19.8722	18.8529	20.4563	3.91179	15.5324	24.5062	24.0798	22.7822	4.95613	10.7232	21.6207
BnaCnng51830D	cyan	4.93748	5.22704	4.04454	8.0651	12.4455	7.10465	11.4128	8.4657	6.55341	3.95441	10.8424	9.28943
BnaC09g47230D	cyan	89.9472	123.849	172.891	118.18	280.599	149.333	194.382	151.6	140.132	115.976	271.47	103.122
BnaA03g18370D	cyan	8.54482	6.37636	7.00354	12.4525	19.962	12.5178	11.6553	7.67691	14.9869	13.1521	18.4749	12.5656
BnaA09g03590D	cyan	10.5378	13.0092	23.3222	14.8209	41.354	27.1749	11.1843	8.22828	12.1845	13.9432	20.4508	29.3412
BnaAnng08140D	cyan	53.0718	61.2585	71.5484	80.6328	156.923	96.5558	53.2479	57.7694	49.3959	87.0652	128.581	55.6526
BnaA04g21100D	cyan	13.8738	34.7191	28.1842	26.4716	78.9583	29.704	21.2779	20.8071	31.436	13.2744	9.62613	20.2529
BnaC04g08090D	cyan	16.7394	10.5224	16.0898	19.7465	42.4288	19.2502	14.0401	14.9318	25.2853	13.1342	9.62351	24.6287
BnaC04g42260D	cyan	9.28149	9.25743	7.64707	4.97483	21.5673	10.6341	13.542	7.75579	8.02054	17.3747	14.8329	8.85209
BnaA08g14270D	cyan	5.68192	12.0698	12.6383	17.8728	58.7778	18.0534	17.2526	20.0672	19.4039	19.5167	12.3843	20.6696
BnaA07g33910D	cyan	5.68617	6.69677	6.7002	16.1344	19.5702	12.0248	7.84415	8.31229	9.08583	9.43464	10.912	7.70481
BnaC08g10660D	cyan	48.7606	54.5352	54.9319	50.2095	67.3562	53.1036	79.3284	53.0198	49.1116	39.2397	128.654	40.8431
BnaA04g07660D	cyan	3.26425	9.02445	7.27174	3.52209	14.4622	5.62565	4.52136	4.89857	4.81608	9.47871	5.7724	8.30509
BnaC01g19060D	cyan	7.6009	23.1857	23.2645	15.6894	40.5655	17.2027	15.9364	16.0031	8.51983	15.8839	15.1848	29.9647
BnaC02g03290D	cyan	3.58166	3.78162	3.60137	9.67406	28.6194	11.6474	8.20678	4.91868	13.4463	12.6669	8.14298	12.7267
BnaA04g12130D	cyan	5.46438	20.2321	13.377	29.3659	98.1606	37.9238	31.2137	35.9039	12.3437	41.3052	3.28391	22.8112
BnaC03g78200D	cyan	35.0874	27.5376	24.2581	37.0755	4.57158	23.7889	24.354	25.6004	24.3257	4.43001	24.0553	25.3473
BnaA01g19120D	cyan	4.88275	4.02717	6.28834	9.20156	14.5156	10.6158	4.2301	7.17362	4.19657	7.2451	72.976	7.24227
BnaC03g06830D	cyan	35.0743	16.0234	25.7344	54.8502	121.586	62.7028	38.0171	28.0598	57.0614	46.2982	76.7332	71.0009
BnaAnng06510D	cyan	6.86454	6.9912	7.01376	5.66838	12.375	6.13864	3.66659	4.60779	5.25933	10.2468	5.37607	3.73312
BnaC04g42170D	cyan	8.86812	16.7669	12.1267	19.7571	20.1338	16.7183	18.4722	16.0291	10.7382	11.893	3.42891	12.8819
BnaA09g41220D	cyan	12.4621	7.47663	9.93283	16.0836	25.5698	19.9747	10.9036	8.82887	14.4596	16.665	22.0334	22.9621
BnaA02g34210D	cyan	9.19556	9.65627	10.9763	4.54451	23.7752	9.49644	11.0559	11.3905	3.96917	13.4014	19.1445	7.78901
BnaC03g50280D	cyan	7.23479	7.60659	7.49354	5.43768	17.7134	8.3786	4.27422	5.57747	4.26611	4.28494	38.7026	6.00706
BnaA02g08820D	cyan	8.76265	8.8847	7.35475	15.4204	35.1954	23.4501	4.956	6.80378	10.6354	12.9974	13.7039	14.898
BnaAnng25690D	cyan	57.8323	96.4916	97.1582	61.2558	190.394	79.9255	99.6618	97.7393	94.0842	96.1821	120.392	84.41
BnaC02g11400D	cyan	3.16071	10.0423	14.6599	17.3271	49.1424	23.4883	6.64167	5.63004	18.7102	22.9473	5.55818	11.4365
BnaA09g02120D	cyan	10.3222	54.4602	36.765	47.5155	417.774	166.69	7.62091	9.18143	8.173	14.0746	3.20374	22.6014
BnaC05g15130D	cyan	5.31926	10.7346	5.43358	7.00987	14.5319	5.66391	8.53932	8.82525	7.48115	6.87751	12.4049	7.64211
BnaC03g07780D	cyan	20.1147	20.7952	17.7906	27.2189	51.3962	29.2118	31.0401	21.9851	37.0304	26.4011	12.427	34.1813
BnaA07g38870D	cyan	60.2736	61.1802	59.1107	46.6234	123.559	51.7935	31.3197	31.4009	24.0945	51.5229	88.9032	42.8562
BnaC05g13390D	cyan	16.348	22.5807	24.6026	14.2451	41.9392	19.8746	19.5863	21.5485	19.4349	21.7154	15.3296	17.7354
BnaA02g30290D	cyan	21.6579	20.4595	18.4189	21.4961	5.50803	18.0327	29.0394	31.2776	26.6256	4.99551	8.79537	22.0561
BnaC03g20200D	cyan	22.4845	18.411	26.2365	23.6404	47.8399	33.1493	22.4151	22.4133	27.1495	20.0043	65.3606	34.3072
BnaC03g44110D	cyan	15.1996	63.2914	38.2307	42.0788	153.121	77.9269	21.0028	22.9975	16.3115	23.6494	5.47297	28.8537
BnaA06g24570D	cyan	112.074	90.4366	91.5188	138.714	14.7869	115.741	142.029	125.519	165.159	18.6742	15.3773	119.008
BnaA02g33500D	cyan	13.8443	14.754	12.8003	10.4168	4.13876	8.23828	13.5954	12.7342	8.2232	7.8293	5.70611	10.9971
BnaA03g54880D	cyan	123.998	513.119	544.601	569.389	3020.51	1374.46	548.684	922.627	299.267	1343.6	295.183	1609.34
BnaA05g25160D	cyan	7.98226	14.787	24.5783	9.93527	34.803	14.2773	16.0816	16.0979	11.8833	32.7262	5.56639	11.2443
BnaA05g09400D	cyan	21.6612	20.3335	11.8024	45.8681	99.2086	55.9907	36.2799	50.421	41.5905	58.7883	15.1144	51.492
BnaA04g04090D	cyan	9.11369	6.77514	7.37181	11.7821	15.1989	13.0387	7.74181	6.76068	8.92879	9.63935	17.9955	13.4499
BnaA03g57240D	cyan	7.7577	6.80628	11.1409	6.71968	15.5764	9.37272	8.98161	6.31978	9.94309	11.5443	15.8378	6.96184
BnaA10g21740D	cyan	5.05126	10.8647	10.0702	10.4569	20.3038	11.8578	10.4136	10.074	5.89391	12.221	12.6918	9.23081
BnaC03g62760D	cyan	3.35952	8.61483	5.0228	6.61548	12.0382	6.49733	5.45502	3.82124	6.10658	4.17512	9.94016	4.80049
BnaA05g23400D	cyan	6.58757	5.83523	5.46556	5.39596	10.5466	7.53262	5.24707	4.76335	4.16902	10.8715	7.08604	5.32568
BnaC09g30700D	cyan	37.4586	55.917	41.5312	77.521	176.281	114.78	55.1907	79.9998	61.8059	106.456	21.0896	68.5757
BnaC03g59800D	cyan	33.9833	21.5283	30.2407	26.9055	52.4437	35.1574	22.2206	16.8129	24.1981	25.0854	59.482	30.3496
BnaC03g21580D	cyan	12.2844	19.9144	24.6385	20.3644	32.9362	24.6324	22.0134	20.2552	19.3228	17.4467	114.071	27.5
BnaC03g24700D	cyan	85.185	129.904	86.5475	125.208	28.0195	93.8408	164.315	86.9688	160.764	38.1836	6.75888	120.164
BnaC08g34140D	cyan	36.3519	40.491	38.5721	34.9203	24.0116	30.4144	40.9958	43.691	29.0376	35.3103	221.134	30.3661
BnaCnng63120D	cyan	14.6714	10.7292	18.7738	29.1045	56.1302	19.2306	19.209	21.2927	40.0678	28.3432	11.4509	11.9939
BnaC09g33660D	cyan	5.61846	5.56123	8.22876	6.02873	8.12754	6.8042	6.70082	6.08176	8.2104	7.20787	18.0372	5.82386
BnaC05g47570D	cyan	4.0872	9.1236	10.1997	6.99573	18.5293	9.3225	10.4422	10.7451	4.67328	8.22215	9.42605	13.0776
BnaC09g13920D	cyan	4.60832	3.43884	6.63719	5.25985	12.2506	4.07923	6.68626	6.75513	4.31269	3.40898	5.16303	5.87939
BnaA09g44030D	cyan	10.9952	5.15488	6.83032	16.6246	32.1401	18.176	11.0216	8.06329	14.1424	11.3871	21.5197	21.4434
BnaC06g09030D	cyan	40.9884	42.4921	42.9685	28.7629	119.444	40.5296	23.2753	26.3559	22.697	27.3354	39.0498	27.5855
BnaC08g43100D	cyan	24.8772	37.9149	33.9395	31.5818	65.1187	30.6867	22.346	24.2202	17.1892	29.0507	12.6957	31.4058
BnaA03g37990D	cyan	9.51285	63.8623	35.6654	29.5573	180.657	70.4061	20.1746	19.2774	12.012	32.6937	3.07402	16.0789
BnaA03g04710D	cyan	19.7807	85.9555	69.6334	63.4866	188.632	86.7399	71.7078	47.8555	109.355	30.5996	3.44436	63.9915
BnaA02g26210D	cyan	50.078	30.9879	34.9531	103.227	167.758	118.38	13.8187	9.94548	32.7744	33.1125	12.0304	10.3208
BnaA09g33720D	cyan	3.66041	71.1891	85.5519	28.0236	168.207	53.6785	21.3214	22.7683	11.4099	92.285	38.6685	50.4998
BnaAnng28850D	cyan	4.82085	3.60672	4.61533	6.18481	20.4148	9.41113	6.92772	3.27376	11.4542	6.47437	21.0078	10.5551
BnaA03g11020D	cyan	9.52228	9.72701	4.4001	5.25985	15.7508	7.86708	4.2242	8.61513	10.1254	10.0808	3.11165	6.61431
BnaA08g00140D	cyan	8.56976	5.51476	4.9893	13.5956	30.3454	15.5467	16.0906	15.4017	12.0002	15.9281	21.9133	20.0212
BnaA03g20360D	cyan	7.28732	8.37112	10.2098	4.99507	15.9417	8.75785	7.04669	4.85089	6.65386	15.0774	9.92566	9.92056
BnaA01g28980D	darkorange2	8.34723	6.37436	5.16627	18.4314	5.62688	14.4839	21.4578	25.792	18.7906	18.7376	4.52765	26.9807
BnaCnng02910D	darkorange2	42.1719	34.8334	33.0517	92.0989	18.2777	58.5489	41.9892	42.7996	18.3648	8.30186	18.2225	57.3759
BnaC04g48480D	darkorange2	25.6807	27.0478	27.4646	66.209	31.8412	56.7187	64.5251	69.6922	45.9895	93.5877	16.8863	73.901
BnaC06g26560D	darkorange2	21.9888	17.3222	10.197	175.537	47.4382	129.36	76.7783	93.0911	59.6502	85.4324	23.1439	154.845
BnaC03g50210D	darkorange2	43.2207	58.0789	45.0999	119.573	63.0697	101.238	95.5003	106.394	60.7526	139.964	23.2471	117.087
BnaCnng73800D	darkorange2	6.6588	5.56525	6.52492	16.817	9.05771	14.2586	11.3652	18.811	11.0776	13.7078	4.90251	30.3651
BnaAnng13110D	darkorange2	51.0114	55.2504	61.8321	4.4713	60.4367	18.2658	34.2126	26.1704	37.1322	20.865	38.2953	3.92282
BnaCnng64190D	darkorange2	11.1152	9.30937	10.5058	12.1157	12.1985	13.8764	16.0392	14.0412	12.6434	14.5956	100.528	24.9005
BnaA10g07650D	darkorange2	19.4493	19.1435	16.9397	47.1127	18.8531	38.0687	34.114	40.4618	20.3958	68.5012	11.897	35.8638
BnaA03g25710D	darkorange2	12.3452	16.9253	13.7746	60.3862	21.7819	71.1977	41.0673	52.3017	33.1872	43.5576	13.6281	72.7534
BnaC05g12440D	darkorange2	3.41772	13.9017	6.48715	8.70424	10.2602	9.11317	14.0102	13.8533	8.25833	8.96488	6.67349	18.8391
BnaA10g29300D	darkorange2	7.3733	7.03489	6.6846	26.7835	8.20952	23.9703	13.3593	34.8527	13.3399	18.2721	13.2026	30.6064
BnaA04g14100D	darkorange2	11.8879	13.4296	10.9135	29.0344	16.8872	30.8977	32.4504	35.6399	37.9582	36.6991	8.64291	48.004
BnaC07g25690D	darkorange2	37.8579	62.4285	41.4755	53.9478	50.7115	46.7416	73.6666	73.8722	29.8953	103.426	28.2832	221.11
BnaA08g30780D	darkorange2	40.8165	31.7356	19.8671	140.346	70.2025	121.163	96.7367	124.161	75.539	138.161	31.0243	159.163
BnaA03g02670D	darkorange2	10.55	8.82781	7.75039	23.4807	8.54302	19.3634	13.2383	9.43346	12.9452	9.06184	12.4011	15.6734
BnaC05g03230D	darkorange2	16.6959	27.0932	20.1462	43.1543	31.4147	40.271	45.3063	50.5267	37.2668	55.9508	14.6973	55.0108
BnaC08g48000D	darkorange2	10.6435	9.99622	9.00989	27.2324	6.94151	17.8014	9.22476	9.03877	7.99215	9.31558	8.2559	19.3949
BnaA10g11990D	darkorange2	4.86708	16.5195	12.6347	37.6718	20.4323	33.5166	26.2988	30.4457	5.84528	47.4555	17.0185	54.5837
BnaC05g36510D	darkorange2	12.6475	12.4493	14.3144	23.9222	13.5009	24.8186	13.2783	13.3887	15.2855	12.233	9.59691	28.2295
BnaC03g76050D	darkorange2	3.69412	6.89996	5.87976	7.89332	5.55946	8.67042	6.77121	8.09875	4.29067	4.81949	4.23285	12.8109
BnaC05g07770D	darkorange2	31.5836	35.3637	28.5045	19.5683	30.9046	16.0065	23.9468	22.6326	18.4288	18.2476	6.28921	11.5895
BnaC07g03990D	darkorange2	7.69636	10.4814	8.1404	16.3489	13.2136	16.1802	15.4024	19.3337	13.7007	18.4085	5.97308	33.7125
BnaAnng15200D	darkorange2	14.0805	5.02476	3.16243	18.131	14.2684	19.5803	15.8192	16.0585	22.0377	28.2263	16.1952	31.0017
BnaA06g07790D	darkorange2	20.3689	14.5111	9.26451	72.414	32.8401	74.3149	60.962	72.9048	48.3733	49.3699	19.1478	84.1436
BnaA09g22550D	darkorange2	37.5288	25.2329	21.2737	15.4303	35.9385	22.8995	21.7692	15.9103	13.5889	24.6434	4.69815	12.7335
BnaA03g55000D	darkorange2	13.749	24.4422	15.4363	61.23	11.1155	42.3612	28.2526	30.9261	30.4412	13.4523	14.7444	91.3792
BnaA10g01750D	darkorange2	8.72322	8.23627	9.59037	17.8532	7.31677	14.8511	15.3775	13.41	9.2314	10.3571	16.2087	19.4273
BnaA02g15960D	darkorange2	20.3854	12.5024	18.0202	32.1319	29.127	28.9585	16.549	17.3301	19.524	15.067	28.1219	44.7939
BnaC09g31160D	darkorange2	73.9555	21.9391	21.8964	319.743	103.516	283.662	344.745	420.018	308.643	390.657	91.9048	466.93
BnaCnng09860D	darkorange2	9.94971	14.9076	15.8633	5.62657	13.2079	6.94769	9.0773	9.42298	15.521	7.88411	5.93568	8.56961
BnaC01g11720D	darkorange2	6.63883	5.14583	8.36646	16.1281	9.20811	13.0118	15.0378	17.8986	10.4609	17.854	13.9262	21.8352
BnaA08g15370D	darkorange2	42.2288	50.6109	56.9328	29.3139	45.9181	33.1815	48.3166	49.5381	65.4247	28.5534	18.8919	30.3967
BnaA09g56570D	darkorange2	51.8449	26.96	18.0105	170.372	76.4824	129.99	84.5198	118.419	91.9814	180.365	36.7087	127.529
BnaC04g08320D	darkorange2	47.1955	57.737	69.0361	36.1388	44.4566	27.3765	43.737	33.7287	47.834	29.5699	12.7685	40.5982
BnaC07g42270D	darkorange2	4.93276	4.47806	5.17677	13.9524	8.25839	9.76672	8.36373	6.55349	6.88917	8.66696	18.8759	14.5831
BnaA06g26400D	darkorange2	55.9224	51.1659	57.1048	25.496	61.8677	36.1705	63.478	41.3294	65.3415	44.6156	99.2866	25.7013
BnaC05g34420D	darkorange2	5.24326	5.01885	6.4088	11.7951	6.82665	11.9069	12.6618	13.9568	12.9246	11.0309	4.79026	18.1421
BnaC03g69350D	darkorange2	21.272	10.129	4.83268	81.3171	22.5625	72.0811	46.2198	56.3283	64.6269	77.6803	8.88994	65.9528
BnaC08g13230D	darkorange2	52.2017	57.9539	49.5704	195.9	90.1267	180.691	136.679	169.91	132.938	219.334	48.9725	211.425
BnaC08g38540D	darkorange2	6.06823	6.42937	5.65429	15.7795	8.46257	13.9893	17.1402	19.6818	12.6764	15.0793	4.55011	19.4361
BnaA03g21770D	darkorange2	72.539	51.3237	44.2116	207.242	77.4266	161.914	206.564	193.465	164.426	164.111	42.0933	200.818
BnaA09g42080D	darkorange2	5.64791	7.12508	8.68222	17.1229	11.5736	15.1871	15.0926	16.6135	10.3075	16.1571	11.7422	37.0782
BnaC07g49390D	darkorange2	5.27862	5.93669	5.06557	19.1984	7.01628	13.1555	16.5532	20.3783	10.7698	13.7227	6.09883	32.8791
BnaC08g19310D	darkorange2	20.6438	9.41362	20.0337	23.77	12.725	20.2604	25.6256	22.3201	19.5938	22.7477	116.072	34.0202
BnaA08g30610D	darkorange2	14.3365	12.664	18.1408	4.24237	10.1547	7.22224	10.9399	7.94755	10.3578	6.03556	9.82668	8.7439
BnaC07g48570D	darkorange2	4.23957	3.92089	5.53444	9.76388	3.15982	8.18238	9.94927	11.1286	7.89843	12.8661	4.05396	11.0484
BnaC09g45750D	darkorange2	6.78587	6.63079	5.0098	6.11401	4.74034	5.57843	7.23606	7.3418	7.35609	5.62918	13.8012	9.22611
BnaC09g18770D	darkorange2	15.6364	13.7208	15.2861	20.1197	19.6588	22.7237	27.1498	28.8553	25.8639	40.463	18.3487	34.0577
BnaA08g19010D	darkorange2	41.0676	45.3744	42.6156	19.8031	28.7363	25.3165	43.7278	28.4913	33.946	17.7146	19.473	22.9492
BnaA10g29540D	darkorange2	4.39279	4.35265	6.54894	12.6236	5.20954	9.49395	4.09194	5.4413	3.7922	5.48737	6.17097	13.3466
BnaC03g05550D	darkorange2	27.11	34.3006	34.326	4.90982	25.2294	7.69257	26.9383	29.5551	19.0398	28.9371	14.2912	3.22626
BnaC04g20620D	darkorange2	28.927	34.9666	23.5387	74.7554	49.3292	71.6738	58.4272	66.1996	63.7926	80.8612	25.3531	91.7754
BnaC08g31760D	darkorange2	4.9134	9.70876	8.42646	17.6841	13.2578	18.5746	21.1865	14.4604	5.77511	12.6637	3.18209	9.47099
BnaC02g07040D	darkorange2	33.1924	16.9689	8.22194	201.974	93.3997	134.266	50.7258	32.1174	95.3389	98.268	349.822	204.051
BnaCnng50190D	darkorange2	19.733	21.8865	21.3823	6.61559	22.0297	12.1722	15.2999	13.2143	9.06416	16.105	12.3002	6.11205
BnaAnng36210D	darkorange2	41.8066	122.412	47.5403	817.074	162.858	695.03	674.962	881.92	204.788	482.912	81.7293	841.032
BnaA04g07450D	darkorange2	5.47907	4.60269	9.23681	25.4009	12.9954	30.3764	33.1091	23.0196	20.4653	28.9525	5.81103	34.4957
BnaA09g25260D	darkorange2	37.1743	36.6826	28.3156	150.28	70.7881	143.336	108.606	123.864	80.265	137.756	30.3793	161.812
BnaA03g00870D	darkorange2	17.299	14.0703	4.09327	99.9371	38.4023	87.3348	27.4506	20.4859	63.2941	28.4383	14.8593	114.265
BnaA06g02790D	darkorange2	16.0373	15.3887	21.3809	27.4267	22.0332	34.3753	23.2312	24.774	21.2634	38.7486	68.0443	31.2931
BnaA06g39420D	darkorange2	15.9893	13.0518	14.2836	37.6773	22.4278	36.5189	41.1952	46.6491	38.2247	34.9612	16.3381	64.6276
BnaA07g04240D	darkorange2	6.92976	3.2724	5.84009	7.78978	4.75454	8.26431	12.578	8.58558	10.6326	7.84332	47.6591	19.1987
BnaC03g25510D	darkorange2	28.9792	50.739	49.0683	104.39	177.771	82.0682	219.807	255.971	70.8163	201.29	95.6792	411.985
BnaA06g19490D	darkorange2	7.7105	8.05528	6.90235	44.3604	15.8658	41.9195	35.5203	44.5772	36.933	31.8645	9.48485	74.8196
BnaA09g03090D	darkorange2	3.29407	3.95246	3.14429	9.61249	5.43463	8.21833	3.35815	4.53407	4.23596	6.28252	8.66465	10.8645
BnaA08g07930D	darkorange2	11.2365	12.9533	12.6804	16.1665	8.52113	17.2561	9.41404	9.85927	7.61477	7.32326	15.5735	22.3625
BnaAnng12570D	darkorange2	15.5952	18.8104	14.9746	11.17	20.2364	11.8594	14.0764	15.9787	13.8707	16.2978	47.2896	12.3133
BnaA07g13330D	darkorange2	6.21941	5.56208	7.27369	12.933	4.13485	12.9458	14.7725	16.509	10.9801	7.61903	4.62617	18.2841
BnaA08g29910D	darkorange2	33.2187	16.4388	10.2822	116.579	37.1901	93.8891	59.53	78.511	66.1196	60.0203	21.7736	139.486
BnaA02g01780D	darkorange2	3.64656	6.20131	6.49141	7.83896	5.85074	6.67049	11.8719	19.2905	7.72682	9.48367	3.36642	14.5016
BnaCnng74050D	darkorange2	5.10157	7.54571	5.91313	7.03167	11.2194	8.48504	11.2278	17.3039	7.68585	5.56147	3.31658	15.0351
BnaA03g00280D	darkorange2	14.7878	16.6026	17.257	35.0773	10.2901	33.1089	26.0814	30.465	16.6286	18.2962	9.64524	48.5123
BnaCnng06770D	darkorange2	41.675	157.09	145.944	392.036	173.68	330.459	347.388	439.235	246.192	299.677	62.7936	331.323
BnaC01g16630D	darkorange2	9.01643	6.49062	6.21137	25.1278	6.98149	26.1276	3.77043	3.27397	9.10331	6.27166	10.4222	6.97069
BnaA06g30380D	darkorange2	3.20307	3.65451	3.08721	7.65125	5.00865	6.57222	5.24727	6.88443	4.59156	7.13642	3.16071	8.90167
BnaA09g46410D	darkorange2	4.10291	3.4725	3.77978	9.24411	4.85421	11.2901	12.6595	11.7842	11.4272	9.00926	9.74998	23.3303
BnaC06g41080D	darkorange2	8.35845	4.58717	3.45008	20.9455	5.95131	20.5418	12.7282	17.598	13.5156	15.9978	3.42281	26.5045
BnaA06g31800D	darkorange2	4.09848	3.72326	4.50537	11.9434	8.1015	9.61532	10.5313	9.33398	8.75508	12.5953	51.6206	12.0947
BnaA03g55240D	darkorange2	6.90566	6.06185	7.31879	15.4349	3.45629	16.0356	13.3089	13.0249	10.7015	5.0782	4.50652	21.8591
BnaA03g38340D	darkorange2	34.7056	90.1357	74.8515	252.603	108.978	240.047	227.306	257.495	161.354	284.899	50.9893	292.065
BnaA09g56260D	darkorange2	3.10373	3.10454	3.4537	7.56246	3.57486	6.54697	4.62549	4.10934	3.78058	6.33753	3.02109	7.11642
BnaA08g05340D	darkorange2	9.17903	6.25009	6.26697	14.0923	6.4122	11.1745	7.94216	8.42849	9.65177	6.91157	5.25086	14.4856
BnaA05g30850D	darkorange2	6.0684	7.30079	7.05392	11.6305	6.18714	11.0629	13.3596	18.343	6.13612	20.1909	8.08717	22.5924
BnaC03g29960D	darkorange2	23.2952	17.3365	15.0895	67.9289	47.3394	64.3233	66.055	72.232	68.1305	107.26	32.9106	99.6238
BnaA02g36690D	darkorange2	51.9823	56.4386	51.8731	37.9472	56.5965	43.6453	31.2009	30.2352	51.2084	13.1807	40.0622	23.8834
BnaA06g23190D	darkorange2	23.6143	15.7765	14.5159	85.8665	28.4414	63.8392	66.9259	79.098	40.0996	110.185	14.3847	77.5951
BnaC01g13210D	darkorange2	11.9867	7.61836	5.8586	26.7038	10.7557	22.7809	26.6723	28.4218	14.8766	23.5062	13.4487	30.0391
BnaC06g19660D	darkorange2	4.11704	4.49197	5.6444	7.43447	5.90698	6.90728	6.59914	6.79509	6.79565	6.30108	13.1275	9.44931
BnaA08g10170D	darkorange2	29.9979	54.7201	65.8592	70.645	62.0689	78.493	72.486	78.8503	45.8219	91.3292	49.7864	122.882
BnaC07g14910D	darkorange2	3.15999	38.9965	32.2941	45.5853	24.557	29.9823	51.0462	39.6156	9.28165	18.4085	13.1657	121.88
BnaA02g04280D	darkorange2	14.4525	20.7102	33.0251	74.1786	17.1192	67.2787	68.7384	64.2511	17.2464	19.6988	4.07131	66.3162
BnaA05g25850D	darkorange2	6.38686	6.40402	6.10608	10.8836	4.20697	9.98853	5.24493	6.43328	5.8808	4.61875	5.50554	11.8668
BnaC08g07440D	darkorange2	11.1925	10.8783	7.93412	54.4852	20.8742	48.2717	50.8453	47.5083	34.531	45.463	14.0751	80.1705
BnaA09g44680D	darkorange2	9.88625	9.33793	10.8803	16.6211	11.7129	17.6572	18.3197	19.1298	17.3	27.0692	8.3973	26.8503
BnaA09g19300D	darkorange2	4.92327	11.2888	8.0376	16.7445	15.6839	18.0264	16.9288	17.3965	13.276	13.4422	4.07424	25.5817
BnaA07g01250D	darkorange2	27.4073	11.7464	10.0868	28.8523	6.09601	22.0421	33.4556	38.7244	29.3253	23.8987	7.69359	49.1083
BnaA01g14450D	darkorange2	88.0503	46.3819	12.7512	309.902	61.8286	270.204	91.9743	79.2255	79.522	293.285	416.225	82.3475
BnaA10g04360D	darkorange2	40.2769	42.4838	27.1438	157.68	62.1387	132.608	128.449	154.482	89.552	162.658	31.4225	141.886
BnaA03g52760D	darkorange2	12.2888	12.8383	14.9337	26.9616	11.8052	22.1185	27.1139	32.076	22.0509	11.0451	6.53984	41.6652
BnaA03g01760D	darkorange2	12.0154	8.81415	10.0235	26.8751	4.50715	23.3334	11.8008	13.4616	12.1416	8.71055	11.1388	28.4129
BnaA02g21890D	darkorange2	21.1293	18.7504	18.3366	25.6648	22.3476	25.6777	19.8018	24.7244	17.7589	18.0145	132.316	29.6486
BnaA03g46270D	darkorange2	13.2554	15.5551	10.6108	24.494	9.69633	20.4385	9.9953	10.729	11.3489	13.4823	5.3477	13.2973
BnaC05g45770D	darkorange2	13.1783	10.1402	9.47236	37.8289	21.7263	27.5857	15.5456	14.0656	15.8119	18.3063	37.442	26.2517
BnaC03g25430D	darkorange2	8.24914	9.7319	8.53943	25.9049	13.0769	21.0948	25.5295	31.2053	24.6223	46.9293	8.91203	37.2364
BnaA03g09800D	darkorange2	14.8799	14.7627	15.0974	42.558	31.1828	38.2184	40.6478	48.4886	38.0742	56.9656	15.3017	54.6562
BnaC09g45140D	darkorange2	4.90343	4.7705	4.14217	11.2905	4.666	9.62135	12.2678	14.2117	8.27492	12.7907	7.00013	19.405
BnaA03g00680D	darkorange2	11.5537	10.2134	32.4808	35.504	15.2855	31.512	26.4568	23.534	15.1882	34.0557	18.0061	46.0356
BnaC06g14430D	darkorange2	3.34214	4.48639	3.79421	12.1164	5.29063	11.7621	12.8492	14.9251	12.2367	8.62414	7.57778	20.7267
BnaC04g41710D	darkorange2	17.0109	16.6872	15.6695	29.5882	14.7788	33.2591	34.2307	37.5628	33.8007	32.1887	19.531	44.8807
BnaC08g32820D	darkorange2	16.4798	14.9029	10.6444	29.0264	13.6854	25.199	15.7371	12.935	16.7439	14.6957	14.2787	26.854
BnaA06g19610D	darkorange2	31.7273	39.7575	38.1772	9.65248	34.9916	17.3258	50.6936	36.8193	35.1668	40.4678	47.758	9.63461
BnaAnng38450D	darkorange2	4.52561	3.11051	5.00916	10.9955	4.68423	9.22438	15.3908	15.2557	7.98841	22.8179	7.99751	21.3253
BnaAnng05560D	darkorange2	13.9264	13.1412	20.4945	29.5119	21.786	29.5065	30.4597	30.0966	25.1558	27.1707	28.5967	47.3422
BnaC03g14940D	darkorange2	314.836	291.598	278.726	178.113	312.64	165.279	190.205	155.392	190.676	240.327	106.41	131.258
BnaA06g04890D	darkorange2	12.7391	8.45608	9.38909	49.6862	10.2696	37.188	12.9979	11.4169	13.0858	12.1929	30.4772	33.5969
BnaCnng59510D	darkorange2	6.1851	5.46524	3.76984	13.6243	5.72059	12.6854	13.2398	14.2352	10.3477	12.6614	6.71509	13.4738
BnaC04g31210D	darkorange2	16.5575	57.2638	48.5345	71.7165	92.9554	75.9966	90.9041	91.8793	46.7434	81.3111	37.1844	135.451
BnaA01g07830D	darkorange2	10.6628	11.3729	10.5203	33.1257	12.5351	29.3133	26.2148	32.5985	23.2273	21.7995	8.63966	47.9363
BnaC05g00640D	darkorange2	3.36473	3.54468	4.28481	9.84812	5.28143	8.5588	12.3969	15.2932	9.45491	11.7578	3.81877	15.7911
BnaA09g47510D	darkorange2	16.7918	14.5914	9.59107	40.1862	22.1939	33.3522	21.0855	22.8907	19.0407	18.4904	18.3004	33.5248
BnaA01g11130D	darkorange2	3.13203	4.86617	8.60261	9.29187	8.15144	9.89704	12.3753	13.7164	9.60696	10.729	5.01238	15.6831
BnaC03g03720D	darkorange2	42.4352	33.2211	35.4504	4.19823	33.4875	11.8447	29.6979	30.0113	30.5002	26.3648	102.74	4.51472
BnaC01g36380D	darkorange2	4.93748	13.8241	8.77354	16.3055	21.55	24.2714	25.7306	71.1904	20.4196	22.0902	6.58286	53.0908
BnaC07g37570D	darkorange2	11.8652	6.1261	6.30015	17.7316	6.0062	17.292	15.6912	12.3735	19.1026	10.4852	5.6138	31.7078
BnaA05g13750D	darkorange2	7.18678	13.2969	9.51504	24.9356	10.1857	23.2006	24.2953	26.503	16.7117	15.3972	7.2874	41.3762
BnaA04g11780D	darkorange2	28.5137	23.3375	21.6487	49.0312	19.3529	48.4765	45.5189	48.1999	46.5209	26.3706	22.6709	76.3726
BnaA07g12480D	darkorange2	41.6831	36.4869	23.8855	231.526	27.8121	166.763	124.135	179.719	74.8975	105.775	25.943	174.922
BnaA03g44530D	darkorange2	19.0403	16.7128	12.8139	43.4339	26.6805	39.171	51.4365	57.8278	46.5684	46.6764	13.2609	54.3763
BnaA07g14290D	darkorange2	5.09763	7.16278	7.36398	10.7502	8.03994	10.0921	12.3489	9.52707	11.6978	9.15237	4.84458	15.7849
BnaA05g26730D	darkorange2	10.091	18.6665	17.3254	41.2158	24.51	36.3306	31.1743	27.9466	17.4822	28.7153	10.437	51.5916
BnaC04g40340D	darkorange2	9.52883	9.23701	6.062	20.6463	13.2782	19.287	23.3122	25.293	28.5496	18.2029	6.79644	34.258
BnaA03g43640D	darkorange2	21.2691	15.4907	24.5544	6.93221	10.6915	5.5854	7.05516	4.31457	12.9034	6.5767	18.6465	5.29145
BnaC03g75130D	darkorange2	13.246	21.3171	15.9259	31.6023	12.8929	28.9681	28.755	36.0264	19.5157	22.5441	12.3647	37.794
BnaA07g31560D	darkorange2	4.51866	5.49144	3.09424	4.99378	5.34313	5.1903	5.9587	7.32576	8.62829	6.01678	8.94992	10.5417
BnaA06g39340D	darkorange2	17.2913	29.7621	43.1553	143.54	66.583	111.063	153.088	137.674	121.133	116.988	9.7439	144.122
BnaC08g32320D	darkorange2	13.4499	7.62639	6.82885	18.1986	6.42841	15.9038	9.87617	9.43346	11.7276	6.16205	15.5871	21.0318
BnaA09g05680D	darkorange2	11.7153	12.8488	11.8791	33.2327	11.6938	25.3561	17.968	15.0653	20.3659	10.9707	40.3948	28.662
BnaC03g57870D	darkorange2	5.30399	4.71685	3.81168	10.1954	4.00436	10.8193	5.15819	4.48336	4.08264	4.08573	6.57475	15.5024
BnaC05g13430D	darkorange2	10.1511	16.6495	14.5498	5.00643	20.7768	7.89482	13.4744	13.2742	11.9578	17.0457	14.9476	5.57747
BnaA06g35590D	darkorange2	7.62563	11.8015	9.49991	19.6493	17.188	18.2324	15.7025	15.4917	17.7366	15.7496	4.28401	28.7046
BnaC06g20160D	darkorange2	189.799	311.129	235.772	533.649	333.488	497.766	535.228	616.36	397.687	586.643	131.758	518.107
BnaC04g23860D	darkorange2	11.3223	12.3051	12.4259	24.8662	18.1099	22.0555	24.1864	25.1503	22.8797	24.2019	9.28469	28.4181
BnaAnng34240D	darkorange2	10.138	10.7779	8.35798	21.8059	12.7305	20.063	11.0739	10.9983	7.55592	11.7019	10.639	15.2362
BnaC06g01290D	darkorange2	70.1231	52.5463	40.1086	18.684	51.5481	18.8608	40.4805	12.9954	26.7044	39.295	58.2117	8.19883
BnaC06g04030D	darkorange2	7.33899	10.2229	9.44561	12.753	9.90585	11.9868	15.6403	17.4179	9.11734	12.6676	5.15358	20.4995
BnaA03g53940D	darkorange2	22.465	25.0822	38.449	26.7103	31.8173	31.1705	34.0574	31.0564	26.1557	29.8569	302.247	60.9524
BnaC08g28560D	darkorange2	3.1334	3.00568	3.76932	5.74031	3.66234	4.67738	4.01043	3.08318	3.87006	3.62859	8.88016	6.08008
BnaA02g28160D	darkorange2	4.07425	5.86999	6.72016	5.57898	4.73007	6.29759	7.21837	9.62514	7.1902	5.12955	9.45009	12.8184
BnaCnng76180D	darkorange2	25.4201	44.2879	79.6302	30.1678	58.1995	54.5564	48.0742	50.2565	69.2449	19.1606	47.1418	105.795
BnaC03g70700D	darkorange2	11.5744	18.397	11.7603	102.163	39.4753	86.5318	48.7733	63.5418	15.2588	110.708	14.5886	86.2383
BnaC08g06270D	darkorange2	33.5474	45.2492	34.7925	85.2622	60.6832	81.4938	100.858	117.662	54.0141	99.4416	32.0634	123.308
BnaAnng16000D	darkorange2	26.0625	25.2975	22.7568	8.32435	17.426	10.994	9.82307	13.4193	19.0883	4.2558	53.8844	5.93594
BnaC05g39370D	darkorange2	40.4528	30.7007	33.1504	16.6323	28.8347	20.0152	22.3491	18.177	46.6348	13.88	17.8848	9.8005
BnaA05g06370D	darkorange2	20.5529	23.0138	17.4978	50.4021	29.9045	52.7386	43.3024	49.805	64.9994	28.7253	16.638	81.717
BnaAnng00160D	darkorange2	82.9114	50.0498	32.4871	173.384	87.8513	136.079	71.954	112.724	92.6269	153.786	38.7666	95.477
BnaA08g12240D	darkorange2	9.60366	8.38934	6.97269	16.3527	9.68008	11.5121	9.26363	11.7179	7.29285	18.739	4.03072	11.4932
BnaC06g41720D	darkorange2	5.69768	6.42738	7.84878	11.1923	8.61333	10.4224	5.50869	5.74808	6.68123	6.43433	4.45658	13.5331
BnaC04g05030D	darkorange2	10.9924	19.5471	17.832	22.4928	15.7602	23.8313	22.1156	21.4438	18.852	24.1409	11.6168	42.8189
BnaC05g17150D	darkorange2	32.9552	27.9481	28.2168	14.3763	18.1629	16.3546	21.9342	18.2724	31.3956	12.7253	7.28	13.7968
BnaC04g41290D	darkorange2	13.363	14.3594	7.33764	52.498	26.2303	49.6371	41.6297	54.2153	43.1358	67.9664	17.0925	65.3159
BnaA04g18200D	darkorange2	7.62973	7.86647	5.44792	14.4338	13.2453	11.8707	8.01625	11.3148	8.65454	18.0117	10.6152	16.3355
BnaC07g27450D	darkorange2	4.10396	3.39657	3.22406	16.5602	4.50821	12.9899	8.62373	11.0613	6.60354	13.7995	7.73293	22.7048
BnaCnng68490D	darkorange2	3.74065	7.10271	6.06466	4.65387	5.45043	6.5418	8.63487	6.26308	6.95249	5.59889	33.5121	9.02228
BnaA02g22470D	darkorange2	82.8187	179.091	133.694	49.543	102.116	46.8968	55.1441	69.1474	79.589	97.7592	32.2586	41.0978
BnaA02g07730D	darkorange2	7.34206	16.7629	15.8618	12.065	23.1988	16.5935	19.9533	27.1904	15.274	19.0672	7.08823	30.9913
BnaA06g10350D	darkorange2	6.79256	4.11187	6.98016	9.95614	7.55324	10.1398	8.00375	8.95133	10.8848	11.6149	3.75472	13.9845
BnaA02g09460D	darkorange2	115.757	40.4372	37.3424	453.84	132.688	407.05	429.861	595.672	463.736	225.35	83.981	706.928
BnaA05g07230D	darkorange2	9.73313	15.4026	12.1856	19.3491	17.0323	21.8828	21.4583	24.6537	17.8331	22.2752	7.35176	39.6146
BnaA06g05390D	darkorange2	10.7365	14	9.69687	86.6992	23.0232	73.9805	79.6526	96.7026	39.7372	78.1433	13.0007	102.455
BnaC05g16630D	darkorange2	4.91592	5.37901	6.04032	5.42063	4.59581	3.60718	4.81157	5.96058	5.63752	4.07291	11.1856	7.25552
BnaA10g01200D	darkorange2	18.2044	16.6158	18.4372	57.0917	16.5934	56.3429	40.0292	42.6198	48.2754	29.729	19.6662	88.144
BnaA06g36820D	darkorange2	7.08107	20.2808	14.615	34.7235	18.7019	34.5739	27.4817	24.1558	21.6503	14.2678	4.62784	41.9444
BnaC01g04240D	darkorange2	8.3846	12.9844	23.8147	20.1121	12.6619	18.28	22.3571	25.3982	7.88807	16.5117	14.0315	50.0907
BnaC07g39090D	darkorange2	4.63941	4.63872	4.35815	12.7095	5.70579	12.4924	9.83861	12.2663	9.14451	11.555	3.0693	21.4539
BnaA09g43380D	darkorange2	37.3118	22.7926	14.4003	66.1545	27.5274	50.8952	25.9986	31.2357	27.8966	27.3175	31.5991	38.9685
BnaC09g45110D	darkorange2	7.85649	5.25173	5.74713	12.8802	5.27048	15.4189	15.5918	18.2932	17.7474	15.1196	5.7248	19.3826
BnaC01g18410D	darkorange2	8.81445	7.43345	6.52442	20.9765	10.8018	20.2895	20.1678	21.4337	11.5698	23.3165	7.13146	31.1322
BnaC06g19790D	darkorange2	9.07965	6.98943	6.40202	7.50704	7.66243	8.60429	8.42632	10.2746	8.66373	9.96274	34.4227	10.8179
BnaA03g39590D	darkorange2	18.8392	25.535	18.6851	36.1854	30.1525	34.1358	32.1582	36.5644	29.2892	28.9366	7.93909	51.3704
BnaC02g18590D	darkorange2	7.0273	10.7964	13.4143	3.9143	11.3053	3.55747	8.68624	9.44097	10.5964	7.84857	4.72777	5.4145
BnaC03g66880D	darkorange2	4.61914	21.3186	42.001	54.1903	5.93482	58.3907	56.702	62.009	9.29275	29.3082	11.8079	53.5759
BnaA02g05220D	darkorange2	47.6368	58.196	108.37	126.264	51.3539	114.13	109.811	146.269	77.6049	96.3644	132.25	191.569
BnaA03g02340D	darkorange2	6.19836	8.89766	9.06357	34.8354	10.9793	25.5558	18.3109	17.5409	9.1102	12.0382	9.43158	35.918
BnaA04g05850D	darkorange2	8.26641	4.20616	20.1605	38.6314	10.7961	28.9723	34.9208	18.3735	34.2191	21.203	72.0942	58.1422
BnaA09g49810D	darkorange2	18.1581	12.287	7.9357	98.5519	34.4379	81.6839	59.1943	82.8101	43.7282	86.7113	14.7959	99.4713
BnaA10g00150D	darkorange2	3.34785	3.95047	4.23424	7.31247	5.76541	7.26301	7.51572	8.27517	7.69698	8.05682	3.0931	11.0776
BnaA09g08030D	darkorange2	55.5327	58.9712	46.9863	186.82	91.4354	168.71	185.278	205.561	128.651	213.834	53.6094	255.563
BnaC06g36120D	darkorange2	19.4918	27.0633	22.671	39.1799	40.15	41.25	45.5213	44.9286	38.7039	66.5215	28.217	58.8072
BnaA06g17600D	darkorange2	4.1858	10.9632	6.79817	17.5852	12.9155	17.6564	14.4944	14.0502	10.5788	9.2195	6.35746	37.7509
BnaC08g37380D	darkorange2	5.03276	4.42057	4.60534	10.4723	5.20594	7.41544	9.90185	8.37165	7.28593	12.5158	4.27382	12.0238
BnaC05g24200D	darkorange2	12.6113	11.7536	9.09495	72.3076	17.8815	62.234	67.6553	81.9669	32.6395	92.0801	11.72	87.4336
BnaC09g08190D	darkorange2	37.6696	36.8994	27.3972	157.569	52.6437	132.373	138.939	168.238	91.0853	149.886	40.1331	206.982
BnaA03g53120D	darkorange2	32.6275	30.1522	29.4434	40.0907	4.89271	36.0908	52.5444	53.849	42.2694	8.70502	8.74215	65.1386
BnaA03g18330D	darkorange2	5.20359	3.43123	3.68872	10.433	6.81613	10.0262	8.36956	6.33138	9.04359	10.9361	7.88406	11.5068
BnaA09g04240D	darkorange2	14.102	6.03417	4.73073	81.9218	8.16938	68.6896	34.2316	36.2081	37.8484	19.4235	15.0372	80.0091
BnaAnng38170D	darkorange2	105.233	94.0598	140.003	14.7504	71.3612	33.6536	61.5748	52.6957	65.8153	51.357	34.0928	21.1658
BnaA04g07780D	darkorange2	24.7313	24.7597	28.2294	12.818	22.0583	16.3242	16.9837	13.3554	14.0641	12.5339	28.454	13.7032
BnaC04g48440D	darkorange2	10.0346	18.7271	17.1728	20.3982	22.9836	22.1499	27.6844	31.6305	27.109	23.7966	9.80311	36.0432
BnaC05g40270D	darkorange2	4.2408	6.81871	3.6012	18.0001	9.07978	17.3814	12.253	17.2064	11.4937	18.9403	6.30101	26.4819
BnaC03g28550D	darkorange2	8.06528	5.11282	3.4785	16.7875	6.92134	11.0382	12.5874	10.7691	3.51268	20.8819	21.5704	6.78331
BnaC08g35990D	darkorange2	26.694	17.1291	13.4881	47.4172	22.7289	38.098	22.1181	22.4871	24.9929	23.0859	22.8946	29.2178
BnaCnng58960D	darkorange2	35.0369	43.4098	35.6372	114.851	72.8964	100.709	68.5574	101.624	130.666	76.2371	31.5314	167.906
BnaC02g11570D	darkorange2	6.5146	8.47357	6.03509	35.7721	22.0779	34.0398	36.7616	42.4555	47.0759	29.5787	12.3499	59.4517
BnaC04g16730D	darkorange2	21.2707	25.1483	18.9206	9.96709	20.8042	11.1715	16.1989	12.3701	28.8779	10.7078	6.60841	7.24057
BnaA05g05640D	darkorange2	6.3317	4.82331	8.35344	71.6666	6.22037	59.3607	8.45418	10.7409	15.2727	10.6557	9.24604	66.6781
BnaCnng61810D	darkorange2	3.2086	4.91384	8.09865	7.9626	15.0503	10.2797	12.7184	14.6997	7.88226	17.4456	7.82795	21.7845
BnaA04g17660D	darkorange2	22.0116	5.14315	4.20569	88.9622	31.0707	88.3362	37.5498	41.0357	63.8671	91.9688	23.2955	90.1307
BnaA04g02820D	darkorange2	5.15678	4.38618	3.45066	15.2326	4.59345	10.3211	12.8019	13.0963	12.5171	11.2483	3.93689	20.6224
BnaC04g52960D	darkorange2	13.9131	13.4575	17.4754	19.9123	20.9191	18.2746	22.9552	21.8267	18.601	18.2167	44.3928	29.0085
BnaA08g08620D	darkorange2	19.9643	38.7247	41.3044	59.6351	94.2613	62.5017	92.9672	106.097	47.6575	91.9526	55.1445	132.531
BnaC03g49060D	darkorange2	18.6916	20.7888	13.9052	51.9633	18.6849	37.7752	38.0556	44.2706	47.9525	36.3075	11.9675	59.6636
BnaA03g55800D	darkorange2	8.18414	6.21218	7.55413	21.9665	6.86845	18.9508	7.59109	9.2062	3.33265	19.0706	13.2256	21.299
BnaC04g07660D	darkorange2	38.2926	47.003	66.0217	65.8495	59.2472	59.3909	63.8031	69.6767	54.9387	69.1365	32.7132	122.755
BnaC07g17020D	darkorange2	4.19626	8.79028	12.641	23.3254	10.0202	19.8122	18.7998	22.7469	7.75037	19.5228	6.41316	40.099
BnaCnng70330D	darkorange2	4.81535	6.18992	5.85738	7.11845	6.37521	8.12963	7.14901	8.17037	4.99116	3.05724	58.4125	11.8543
BnaC01g15840D	darkorange2	32.0112	26.9588	17.2378	40.355	18.005	26.312	36.0353	39.3014	18.8863	47.1347	6.51111	38.2637
BnaCnng43160D	darkorange2	9.0691	9.31759	9.35328	21.5732	7.88298	20.8273	17.5304	22.3896	15.9909	17.0982	9.84851	33.2701
BnaC03g27590D	darkorange2	18.3258	22.1521	25.2272	13.1945	11.3927	11.2159	13.3716	10.6729	17.9068	17.4653	3.41671	9.75956
BnaC03g39300D	darkorange2	7.02264	6.8805	5.08999	44.7383	12.6188	46.0698	46.4114	52.2831	44.896	46.4263	15.3028	76.3983
BnaA05g24540D	darkorange2	4.85654	16.4794	24.457	40.8371	21.4432	38.7593	30.8604	34.4908	4.16637	69.9321	241.458	43.3031
BnaC01g30420D	darkorange2	8.84325	13.0265	13.2063	24.1011	11.5193	20.9137	15.4235	14.577	9.14312	11.4481	7.1088	24.7197
BnaC09g22880D	darkorange2	5.6781	4.53927	3.08007	16.0425	6.55688	15.705	17.5341	19.5136	16.3695	13.2439	3.63026	19.0051
BnaA08g04820D	darkorange2	33.7464	27.4289	19.1115	182.427	62.2811	172.963	92.9216	119.438	81.0232	125.716	34.0684	188.788
BnaC03g44930D	darkorange2	7.27014	8.28421	7.31678	18.665	10.6519	18.8917	18.7909	20.1609	19.2804	16.5871	7.68126	27.5557
BnaA08g19830D	darkorange2	71.0572	84.6745	94.5323	133.598	82.9076	127.661	98.9619	207.71	77.7212	95.8298	110.262	180.238
BnaC01g13750D	darkorange2	13.9484	14.8945	14.9045	27.0663	25.5541	30.8173	34.7895	33.064	18.0887	30.0096	11.8286	23.6737
BnaA05g24470D	darkorange2	5.00809	7.05532	6.81339	13.6408	7.38105	11.6761	12.8356	20.608	11.3141	10.7268	5.69063	18.1615
BnaA05g25810D	darkorange2	3.6545	4.1047	5.01093	7.82885	4.28117	8.23917	5.46202	6.11634	5.14579	5.33064	4.47404	10.0057
BnaA01g01790D	darkorange2	4.09022	5.3475	4.15315	9.42	8.67891	9.51015	8.6931	11.6045	5.51207	17.3555	13.404	10.8334
BnaA01g13510D	darkorange2	5.608	10.3929	9.17223	36.7973	25.615	32.0295	21.2116	23.534	24.6677	41.2107	8.70066	33.6214
BnaA07g26630D	darkorange2	32.3768	33.978	40.0016	96.2422	59.7916	104.845	108.333	137.076	108.614	90.3232	43.8943	184.549
BnaC08g07120D	darkorange2	4.86472	8.25865	5.17275	9.96603	10.2079	9.51641	10.2223	10.6368	10.4718	7.60561	4.03532	19.9682
BnaA06g39250D	darkorange2	14.9217	12.306	10.0766	6.24678	13.6325	6.47058	8.38571	7.35119	7.18225	12.7182	5.91551	5.85388
BnaC08g06710D	darkorange2	10.4148	11.6944	9.10748	39.8584	14.0117	33.2831	31.9227	39.2098	34.4405	30.2349	9.92856	60.458
BnaA10g29520D	darkorange2	22.9934	31.7921	28.8763	12.0698	28.0403	17.0557	27.9396	17.313	31.4697	28.3271	14.3087	11.9638
BnaA03g02350D	darkorange2	10.3557	9.95919	8.84937	22.6178	11.7831	20.9203	15.3517	13.7767	14.9578	15.7787	6.48057	21.4361
BnaA03g01940D	darkorange2	5.86357	6.89561	9.2733	20.4008	7.45288	18.4272	11.6908	11.2374	13.1868	8.32933	6.20229	27.8847
BnaC09g47030D	darkorange2	50.3652	41.8221	44.8226	30.1315	60.6604	31.2715	42.2039	37.6793	37.8023	45.8174	131.452	24.2622
BnaA05g06090D	darkorange2	8.16098	6.99888	10.3121	13.4084	9.22846	12.7049	15.8325	16.5706	10.5566	14.8493	17.2973	22.409
BnaC04g44220D	darkorange2	14.9439	14.5778	10.7909	35.1572	13.9226	29.4919	31.6296	38.1583	10.9714	29.4792	11.3742	53.246
BnaC09g20530D	darkorange2	10.8006	9.05718	6.82087	26.6145	8.72596	20.1071	21.2706	26.5479	22.6374	16.3519	7.88171	36.5499
BnaAnng22920D	darkorange2	205.445	278.397	200.909	1503.72	319.937	1250.52	457.279	573.753	432.469	294.07	47.403	1401.69
BnaC08g20390D	darkorange2	6.24051	6.2998	8.05226	7.71859	7.82881	8.65327	8.50892	7.06716	7.60905	7.5885	26.6362	10.6455
BnaC01g24010D	darkorange2	16.6365	20.9643	18.7085	34.3619	24.292	30.913	36.1707	44.8874	16.9132	34.2074	13.8688	50.1851
BnaA10g20810D	darkorange2	40.3871	33.0886	27.541	42.2265	33.0897	39.528	39.65	40.4094	37.7572	30.0579	79.9754	43.543
BnaC01g26800D	darkorange2	9.73205	8.35396	5.56595	44.2708	11.5875	43.7868	42.0401	50.197	17.426	42.1453	11.3636	59.7606
BnaA03g04030D	darkorange2	20.6071	20.6831	22.9954	54.6418	10.9054	47.2423	32.1931	33.4797	25.0293	15.1402	17.9541	80.0462
BnaC03g23990D	darkorange2	21.9511	24.5707	21.745	41.5702	22.75	39.6401	40.2337	46.8285	37.41	40.7516	17.9721	52.3759
BnaC06g36750D	darkorange2	12.8766	25.25	21.4302	80.7204	58.9982	82.8164	74.4551	63.3205	59.6749	72.4492	34.3904	131.238
BnaA09g19870D	darkorange2	125.568	44.3487	29.7167	639.373	122.181	426.744	274.979	343.04	235.226	390.332	84.9789	559.878
BnaA09g05610D	darkorange2	6.33684	5.40311	6.59002	15.1998	8.27142	14.8019	10.0517	9.90321	9.89417	9.85319	10.1229	17.5296
BnaA02g10810D	darkorange2	8.8044	10.4873	9.2862	21.3203	9.29392	15.8322	12.442	27.0295	15.4518	12.2887	6.14187	19.4561
BnaC06g20420D	darkorange2	54.4357	32.8235	29.171	55.6907	51.6237	53.2411	59.2361	51.0555	67.6051	44.4752	314.505	92.6727
BnaA02g15290D	darkorange2	3.91929	3.73579	3.9796	6.13686	6.67445	5.86699	6.7768	9.90385	3.64873	7.39895	8.19666	9.48727
BnaC07g00720D	darkorange2	5.35327	4.50669	3.83167	6.69016	3.73674	3.70351	5.46065	5.83189	4.75185	4.3599	11.9735	9.09757
BnaA03g02940D	darkorange2	6.28952	12.2605	9.29065	13.1321	10.3799	12.3919	9.6169	10.3888	6.88289	5.39472	4.15071	22.013
BnaA03g02310D	darkorange2	11.0175	8.59426	9.09443	19.757	9.0085	14.6397	11.3442	10.5757	11.1715	7.75894	20.0894	30.7647
BnaA10g22260D	darkorange2	7.15706	7.91981	11.0816	12.749	6.3724	12.5943	17.1665	13.4658	17.9441	9.89913	7.70864	25.7774
BnaC05g09210D	darkorange2	17.4509	12.5387	7.71389	133.673	41.3586	96.9016	76.9967	98.9668	48.4462	76.5425	17.2723	161.166
BnaC04g52580D	darkorange2	9.01504	5.15333	7.50257	12.1807	4.97166	12.7451	13.2843	12.3863	7.20246	17.5375	73.7029	13.5704
BnaCnng33260D	darkorange2	17.4429	22.1773	24.0603	34.2119	18.6298	29.8779	29.769	31.3005	37.0909	14.5571	8.48476	45.231
BnaC01g02100D	darkorange2	4.29523	8.54495	4.92351	9.16755	7.03431	8.1637	10.2739	13.3853	3.51397	10.6476	6.31608	17.8331
BnaCnng72110D	darkorange2	14.5337	8.41138	9.95145	18.437	13.1315	27.3322	19.9552	25.666	13.0184	31.1298	23.4765	21.9401
BnaAnng20940D	darkorange2	6.48926	3.60409	3.50311	34.8949	9.27476	32.4087	22.1653	19.9682	20.8097	10.3199	5.48153	41.5413
BnaC07g36760D	darkorange2	25.4254	12.3268	9.85719	108.463	44.6861	66.9797	87.4986	95.3959	106.35	69.692	46.716	208.304
BnaA03g20770D	darkorange2	17.3559	15.6511	16.0742	14.927	15.0496	17.4008	16.0154	15.986	14.651	16.564	41.8	18.1978
BnaCnng14870D	darkorange2	39.1587	39.4185	41.9755	20.3939	37.3138	22.6397	16.3268	16.3401	15.6254	15.0336	8.02616	12.0741
BnaA07g37730D	darkorange2	5.28818	4.62797	5.86182	11.7732	6.53385	11.58	10.3268	16.9907	10.3857	11.3834	4.93986	18.5695
BnaC09g22670D	darkorange2	8.68475	6.15276	6.67579	42.4134	12.2373	36.3825	34.7502	45.9167	27.1308	45.1704	10.4593	54.4454
BnaA09g54510D	darkorange2	8.16841	4.68751	4.78458	28.1887	17.6137	33.6239	24.4171	23.077	12.3865	7.38722	9.24834	48.5991
BnaCnng18610D	darkorange2	8.44489	5.09856	6.03729	13.8044	5.6659	14.5765	15.0057	10.9514	10.0573	6.78859	7.15302	23.1812
BnaA09g04160D	darkorange2	7.51573	4.67254	7.96076	11.4748	9.19123	13.8725	7.97722	6.34899	9.3506	7.92687	14.8412	14.5909
BnaC01g12080D	darkorange2	31.1913	28.8507	28.2581	67.4711	48.1289	64.1423	65.7217	73.4423	23.8297	79.0647	26.3047	84.9673
BnaC08g23080D	darkorange2	3.40138	3.20959	4.14824	13.4418	5.19724	9.63151	6.34042	8.17153	6.84404	15.9086	3.54958	22.8316
BnaAnng41830D	darkorange2	4.83925	5.3149	12.0212	12.5575	10.7055	14.5443	14.6666	17.0652	12.299	13.8786	41.8449	19.559
BnaC09g16020D	darkorange2	3.76902	4.83195	4.6676	14.0324	4.21241	13.9413	13.5911	15.9658	10.625	8.44465	4.27826	17.9956
BnaC07g16700D	darkorange2	4.74681	4.81636	5.29349	13.6119	7.5391	9.69845	9.07758	11.9705	7.23662	12.7321	5.25602	14.0902
BnaA04g24880D	darkorange2	17.6785	11.8427	14.1866	31.5411	24.3271	31.934	13.2429	10.7122	18.2102	17.9618	25.5185	16.3139
BnaC05g31860D	darkorange2	8.26615	6.60383	8.1704	15.0121	10.5107	15.2878	16.3481	16.8458	18.1427	13.4846	10.5928	26.1999
BnaAnng31190D	darkorange2	37.2799	38.0141	30.2776	76.6435	32.9965	61.0347	25.9755	24.7717	27.0382	14.3916	42.0722	103.52
BnaC02g48890D	darkorange2	96.5776	110.661	76.0851	185.884	67.9362	133.295	93.2547	167.969	142.811	95.1127	28.6571	158.235
BnaA03g25060D	darkorange2	10.4509	13.6643	9.41703	45.278	14.2908	43.7623	39.9122	39.4689	20.5769	50.6919	12.9884	58.5372
BnaA03g00460D	darkorange2	31.6957	30.7112	29.2229	83.5273	61.4979	74.9973	56.0707	41.8476	56.4338	47.4436	22.8028	100.485
BnaA10g11910D	darkorange2	6.93406	5.57734	4.79459	17.3593	4.80978	14.2374	7.1564	8.44949	8.0048	7.43541	6.3966	10.5037
BnaA07g04740D	darkorange2	35.9027	26.2833	13.4737	66.3759	17.7882	55.5888	37.703	53.4858	42.0746	22.3642	10.1698	60.4722
BnaAnng25560D	darkorange2	4.39005	10.2196	9.06545	45.0723	37.234	43.415	38.88	56.529	13.863	91.647	4.86503	37.4805
BnaC02g23430D	darkorange2	21.2947	23.3501	22.6223	10.7801	19.3022	11.3895	9.06035	10.0777	13.5841	15.796	9.43148	9.69225
BnaA03g35140D	darkorange2	4.66951	5.84325	6.8288	11.78	9.65288	14.7107	14.4594	19.4441	12.0926	13.1899	6.47913	28.9624
BnaC07g04610D	darkorange2	14.426	53.4665	72.8829	88.4264	72.1965	107.656	71.9951	89.5315	43.2899	173.591	29.7997	130.522
BnaC04g01120D	darkorange2	35.7637	38.1448	40.4725	27.2879	49.1064	29.3152	20.3323	23.3571	34.2133	11.4049	29.1905	19.8131
BnaC03g45180D	darkorange2	20.6293	51.701	39.5221	178.166	115.717	183.278	203.132	251.156	142.442	281.694	43.1542	230.236
BnaA05g03610D	darkorange2	11.0498	10.0711	12.0646	13.9699	8.66963	16.33	13.5712	15.2101	15.5626	11.6015	130.288	18.1372
BnaC03g22420D	darkorange2	5.72526	8.9719	6.98443	14.834	5.68735	11.5502	5.45574	6.14793	5.63156	4.27463	3.32841	18.7282
BnaAnng30750D	darkorange2	6.68676	3.27181	5.76013	20.5885	7.44584	15.2097	16.9857	19.6677	15.1882	24.3693	3.81695	28.4226
BnaA10g13060D	darkorange2	7.56199	4.70457	3.85477	8.73456	4.05338	7.73922	8.05221	7.05345	9.42362	4.54052	4.44793	12.8998
BnaA08g07000D	darkorange2	5.02879	15.5335	10.3909	33.4337	35.7228	32.9136	32.5705	32.7286	11.4399	30.4365	4.73778	40.1476
BnaA03g11710D	darkorange2	42.7611	17.9146	10.9419	139.425	36.7202	129.268	137.544	195.784	165.854	131.807	37.2384	243.608
BnaC03g11910D	darkorange2	4.85296	22.2917	4.6961	23.4214	8.92645	21.3198	21.5688	25.3571	5.19984	9.2541	17.7839	67.1435
BnaC02g14330D	darkorange2	14.3187	4.81438	6.37793	29.6597	6.82138	21.4159	5.53346	4.73949	4.64082	5.79526	4.51765	13.3756
BnaCnng27340D	darkorange2	4.22986	4.46866	7.09749	17.4672	8.12044	14.0864	15.8292	16.9426	8.85299	21.2633	3.21481	27.7164
BnaC09g25660D	darkorange2	4.01097	7.01328	4.94833	13.6806	5.64254	10.2465	11.0012	12.3679	5.9526	8.70139	4.13901	16.9678
BnaC02g15270D	darkorange2	283.392	248.215	169.789	93.3047	229.499	113.097	47.7515	37.64	296.874	20.1924	10.8844	91.7709
BnaC03g28690D	darkorange2	5.44594	6.74306	3.52689	49.1068	28.7475	30.0995	24.6357	36.6029	19.3891	36.5036	13.8413	60.5251
BnaC01g21900D	darkorange2	5.21254	6.5219	5.44995	9.33668	8.55791	9.28942	9.75775	12.5508	4.50652	10.0482	4.80852	11.7822
BnaC08g18420D	darkorange2	9.95064	11.1939	12.09	15.5731	17.0021	15.217	18.8849	24.0674	14.9894	25.9611	12.5885	27.9062
BnaAnng16600D	darkorange2	7.51053	9.28487	6.44804	11.9736	7.12039	14.1875	14.2696	15.0402	9.81347	9.59315	4.41766	15.1477
BnaA03g07920D	darkorange2	9.53005	6.32074	6.95189	17.7981	9.63302	11.1487	10.5114	7.61779	11.2517	21.0909	5.7761	15.5035
BnaC05g13360D	darkorange2	6.19909	9.25183	11.001	8.08631	10.594	9.36335	10.678	11.097	7.53102	6.63841	51.0975	24.4423
BnaC02g38530D	darkorange2	10.9904	19.1577	26.5402	26.4537	16.8612	24.6445	11.6547	16.7258	22.0346	7.67285	5.37704	29.4457
BnaA09g22010D	darkorange2	7.13516	10.4359	11.2267	16.5434	7.34881	13.3502	15.2578	16.7128	14.3812	6.73746	5.43124	26.501
BnaA04g29210D	darkorange2	48.8196	21.5649	21.8844	299.739	52.7029	196.423	128.519	159.153	113.62	136.296	77.0886	536.362
BnaC05g46050D	darkorange2	4.64075	4.25366	5.75186	11.9318	4.92522	12.7049	6.30181	5.47774	5.61139	7.79866	5.96578	10.3222
BnaA02g35270D	darkorange2	6.3696	6.88928	7.76274	11.1362	9.026	8.32699	11.9201	19.734	8.26	11.3617	4.23142	20.6661
BnaA09g30400D	darkorange2	7.09897	14.5166	10.9489	15.5597	18.8983	15.7707	14.5992	19.6177	22.218	18.5225	11.3021	28.2347
BnaA03g02640D	darkorange2	32.6808	19.3277	32.0423	35.2478	22.5105	37.905	32.4308	22.497	17.6679	26.3661	87.805	84.2017
BnaA04g08640D	darkorange2	156.186	297.796	160.811	831.492	167.979	616.298	723.101	994.317	352.096	246.003	130.765	1262.57
BnaA09g41500D	darkorange2	18.6214	4.42137	6.40015	16.5309	9.3073	24.4754	12.4503	16.81	15.1882	14.0255	21.5741	31.7487
BnaA06g04380D	darkorange2	114.051	94.2929	91.3991	224.701	128.142	225.921	94.4178	103.006	138.135	77.7823	247.048	265.693
BnaA03g57930D	darkorange2	67.4829	66.8511	66.0317	27.7989	58.4412	37.693	41.5266	43.522	37.4151	39.2382	26.1008	21.1985
BnaA09g19510D	darkorange2	4.70457	3.05202	4.50042	10.4074	3.44984	9.57987	6.83636	8.1942	9.09344	9.0176	5.82081	14.9425
BnaC01g03890D	darkorange2	29.972	19.269	16.3083	54.6672	21.5615	40.1501	39.8318	45.6956	20.3038	77.0422	14.2172	82.6263
BnaC07g19250D	darkorange2	4.17616	9.58816	7.25967	65.1985	13.9994	56.3844	9.25319	10.1068	18.5474	10.0627	8.4966	81.5707
BnaC01g32320D	darkorange2	25.4909	20.6258	11.1018	79.5355	6.87007	50.6498	53.7616	65.6388	24.8242	40.5698	10.2898	68.2401
BnaC02g27710D	darkorange2	5.52187	6.43624	7.37578	18.6762	8.8781	17.9559	15.2472	23.1564	25.931	18.6684	11.5423	24.861
BnaC07g03120D	darkorange2	5.22502	4.28453	3.96948	11.2724	3.90256	8.61321	10.1094	12.4523	11.7428	9.33186	3.36327	13.1362
BnaAnng02600D	darkorange2	7.48995	5.88774	11.3096	21.7962	7.88829	15.904	8.80029	8.54408	5.8458	12.0989	6.48297	21.3235
BnaA01g05840D	darkorange2	3.90218	5.54922	3.60409	11.2222	3.67714	11.1242	6.76555	7.67605	5.78113	6.48445	3.15632	15.119
BnaA08g01590D	darkorange2	26.9491	22.1639	17.3423	67.343	34.5802	65.0176	46.5681	48.0549	55.5592	69.299	12.2539	65.5457
BnaA05g35220D	darkorange2	3.10167	6.65876	3.93029	15.6131	4.75696	13.4462	10.6359	17.1597	3.23276	16.9436	4.24354	21.8862
BnaC02g47610D	darkorange2	9.58301	13.6716	12.2229	4.1164	12.2022	6.59771	10.7181	12.074	8.62863	12.219	10.7077	3.77303
BnaC07g09130D	darkorange2	27.2515	39.7082	34.4723	14.9155	26.6902	19.15	26.4793	17.4979	26.6996	14.748	11.1481	21.3183
BnaC06g15470D	darkorange2	31.9721	18.4508	10.9133	164.667	43.3852	147.726	108.362	140.267	121.2	135.95	25.8588	173.906
BnaAnng40550D	darkorange2	63.1456	129.691	87.7993	225.345	135.76	237.755	259.665	305.257	157.291	331.479	59.7152	322.162
BnaC07g46480D	darkorange2	11.2263	11.6638	20.0361	17.6505	18.6436	20.3206	17.7141	16.1703	14.1252	18.8663	179.795	48.9727
BnaA05g06290D	darkorange2	6.30688	8.91439	11.0559	15.7892	10.7432	14.3336	19.627	16.9679	16.6147	10.1704	11.1675	26.6229
BnaA01g14880D	darkorange2	7.83235	15.791	14.0452	21.3647	15.2424	23.7388	16.0871	18.401	12.1606	14.8813	8.37104	28.5756
BnaAnng30630D	darkorange2	70.8661	90.1889	79.8736	45.9908	59.2702	42.5987	32.3446	33.0744	41.9919	46.3477	5.03752	17.6891
BnaA05g20100D	darkorange2	13.8572	17.7803	12.1306	78.7223	9.02683	66.3188	53.8644	71.5255	82.3081	42.3792	12.0347	116.197
BnaCnng16050D	darkorange2	14.2421	6.26077	3.81112	64.1034	10.8264	55.1269	54.219	74.7896	54.8417	49.0382	15.1587	72.4174
BnaC04g08040D	darkorange2	6.49812	13.2741	8.0625	17.2465	12.0883	14.39	15.0154	22.6618	13.2038	18.9635	7.31159	20.2019
BnaC09g43360D	darkorange2	6.57589	10.5664	9.30726	21.9284	16.8278	24.8201	26.1631	26.0863	16.7426	13.2057	7.95179	38.3667
BnaC01g24170D	darkorange2	25.9558	17.2181	14.7121	105.633	14.8833	67.6704	59.1841	38.7797	37.2135	162.605	15.2593	92.1174
BnaC06g12420D	darkorange2	11.9138	13.3475	17.9023	32.0411	24.2611	31.6333	32.1157	32.8588	35.0979	32.9136	14.1531	44.1287
BnaA04g26780D	darkorange2	6.12213	7.80515	4.27611	55.1777	10.1988	36.2201	33.5133	41.6482	26.9716	32.282	5.83893	41.757
BnaC07g49760D	darkorange2	19.2522	26.6598	20.764	31.5168	30.6744	35.4827	33.7209	39.6072	28.8901	31.9804	8.57246	50.9851
BnaC03g25850D	darkorange2	34.1941	24.8121	25.248	43.7726	26.757	34.3277	34.3438	32.459	29.175	29.0167	73.1958	34.6635
BnaA01g15290D	darkorange2	4.38383	3.28192	5.08289	7.81493	3.70805	7.00169	7.79463	9.376	8.05283	12.3703	5.9331	11.2698
BnaA10g04190D	darkorange2	4.85007	7.21327	7.11589	17.0031	7.70991	18.3834	7.96472	9.8001	8.06628	5.1576	9.86622	46.1831
BnaC01g06270D	darkorange2	43.6263	75.0204	59.9193	155.245	98.5556	153.204	129.663	148.049	62.8027	115.595	39.5877	177.424
BnaA05g05920D	darkorange2	6.15328	5.67882	7.15173	8.37715	5.62773	9.13897	8.47533	9.99655	6.46542	6.10238	3.41044	16.0394
BnaA07g05660D	darkorange2	5.40029	5.48997	4.9211	11.308	3.05204	10.2036	5.85197	3.55896	4.34538	3.3356	4.01208	8.11019
BnaC04g05750D	darkorange2	9.72517	13.2211	11.5194	4.27521	10.6384	5.53673	9.59561	11.9011	6.09923	3.93833	9.97692	3.92509
BnaC05g04590D	darkorange2	69.2937	47.0367	31.5045	219.142	74.96	180.424	174.104	216.714	158.081	245.085	45.7839	217.176
BnaC03g24820D	darkorange2	10.3715	9.96426	11.8832	9.88812	11.396	13.3111	13.7876	13.6601	13.7349	13.6596	30.9273	15.5021
BnaC04g43890D	darkorange2	16.4351	22.3957	22.6257	36.1053	33.9481	38.7424	31.9078	41.2732	16.6892	44.094	15.061	51.1063
BnaA03g01550D	darkorange2	6.59581	5.20875	6.87233	20.6206	6.55648	15.058	8.98985	7.98076	11.5603	9.49334	8.68079	14.8539
BnaC06g28800D	darkorange2	37.3478	51.5402	40.5088	117.166	61.2523	118.668	113.22	97.7455	100.084	97.3711	55.8152	236.927
BnaC06g19890D	darkorange2	6.85748	8.21325	8.10866	19.1545	10.9455	18.4602	20.861	24.3318	16.1075	22.1971	9.05718	33.3374
BnaA05g27440D	darkorange2	4.06582	4.79219	5.48517	34.3047	9.7881	29.6432	26.434	31.4362	19.8055	28.3595	4.19023	37.0246
BnaC08g03600D	darkorange2	6.72181	5.98386	3.93724	25.5078	7.04697	20.2875	16.7109	27.4981	22.2463	16.6191	7.98173	37.1599
BnaA06g04440D	darkorange2	180.85	174.721	195.386	240.302	158.449	245.269	197.051	169.544	209.411	114.179	283.042	461.325
BnaA08g06960D	darkorange2	3.48293	5.1025	4.18118	8.20963	7.56823	10.3566	9.23256	10.7533	10.6385	10.1371	3.74799	12.9068
BnaA03g56840D	darkorange2	9.2998	10.38	12.4148	21.204	14.976	21.0551	18.8529	25.0008	17.8794	23.4196	14.9025	42.3612
BnaC04g05120D	darkorange2	4.34463	5.30091	4.34622	16.6382	4.21137	13.0346	5.06452	4.66061	5.55499	4.95929	4.07262	10.7339
BnaC03g13130D	darkorange2	7.08661	11.268	8.72222	23.2632	14.9525	24.8105	26.0188	29.5399	20.3618	31.1311	9.35198	35.087
BnaA03g01480D	darkorange2	14.6749	13.6446	12.5873	30.5495	9.27849	25.5362	12.0648	16.3572	13.0722	8.89078	11.5449	24.7371
BnaA06g27480D	darkorange2	8.75037	3.23819	5.63393	26.4791	20.3692	25.1648	23.0217	11.6486	31.8024	54.7439	72.2019	46.6755
BnaC05g39220D	darkorange2	11.7324	21.9349	17.0893	137.591	48.1275	127.67	115.338	159.158	61.054	126.424	25.3772	173.358
BnaC07g24110D	darkorange2	66.3262	66.9298	60.2756	27.7304	53.1976	35.5455	30.0039	26.1119	44.0439	18.6036	14.8597	15.4817
BnaA06g15330D	darkorange2	9.05643	7.8233	6.38798	20.8074	9.76409	17.3933	24.0011	27.4355	20.9285	16.0987	6.94359	35.4909
BnaA01g20230D	darkorange2	25.8498	30.7197	22.2245	40.576	38.6182	43.1641	45.6214	48.0094	38.7081	39.7097	14.4878	68.3504
BnaC09g00580D	darkorange2	52.2752	36.8878	22.8017	157.093	51.9889	146.532	180.174	189.423	179.023	145.985	25.9439	191.691
BnaA06g04580D	darkorange2	16.2881	12.9565	12.744	22.9793	15.235	21.6021	23.9301	25.3684	25.3232	22.8881	42.0061	27.4029
BnaCnng29880D	darkorange2	15.798	12.8855	10.616	27.8938	20.5842	25.4209	28.6013	34.6582	12.1834	31.5263	25.7948	27.8113
BnaC01g03410D	darkorange2	17.7749	19.7914	15.6675	95.7932	9.84191	75.5093	23.375	37.5363	14.9134	64.8838	10.1456	54.1764
BnaA01g16640D	darkorange2	13.5151	10.6806	10.7976	9.11019	12.0541	9.15827	7.16095	5.99886	7.0481	13.4354	14.3881	4.46142
BnaA08g17020D	darkorange2	214.889	233.633	180.401	74.9577	194.239	106.992	218.398	179.575	255.161	144.615	32.859	61.0127
BnaC06g27300D	darkorange2	56.1565	36.0227	40.9315	33.8609	32.8016	39.0384	34.8417	27.238	33.894	51.3741	233.273	19.7642
BnaC08g07970D	darkorange2	15.2517	6.38518	4.71683	61.5751	19.3035	25.3054	37.6454	34.2431	34.88	63.7618	16.4358	61.7447
BnaA05g02040D	darkorange2	10.1467	7.09235	18.1458	11.6645	4.13691	15.228	15.4925	6.45131	14.9698	13.3811	61.4713	31.8139
BnaCnng21010D	darkorange2	37.2874	31.3482	18.2993	155.2	64.2919	154.087	129.062	160.374	112.267	144.554	25.4416	180.714
BnaA03g27600D	darkorange2	13.0591	15.136	14.9406	5.25009	11.0088	7.92384	7.48403	7.18246	8.30323	5.89709	5.539	5.85102
BnaA05g24420D	darkorange2	9.22028	6.12982	5.12633	20.7476	8.25771	14.9194	18.1833	22.4732	16.7259	13.3787	5.462	25.5839
BnaC09g36230D	darkorange2	3.01167	4.3581	3.11581	9.84528	3.75226	8.63713	4.42566	6.95109	5.96398	4.40455	4.24908	11.7218
BnaA02g34760D	darkorange2	40.2161	48.411	39.9742	100.52	83.0226	87.0472	85.2438	106.787	41.0472	76.6228	19.5406	81.4674
BnaA04g07760D	darkorange2	8.84274	8.30365	16.8366	71.5127	9.25223	57.6693	52.0925	40.7573	29.2626	27.3679	10.8234	88.3759
BnaC03g16100D	darkorange2	12.5323	14.8383	15.2013	43.2778	19.5754	38.1798	35.2441	45.0492	35.445	49.32	12.1219	66.5566
BnaC06g19150D	darkorange2	4.34797	4.99664	8.86497	9.0799	6.86508	7.82584	8.65791	14.0628	8.10271	12.6082	6.15008	15.9391
BnaA10g02020D	darkorange2	25.2334	14.4189	9.22374	78.217	35.3762	48.6628	44.9675	57.866	6.19438	55.5864	5.46674	53.9105
BnaA08g07170D	darkorange2	7.78329	5.38862	5.28388	24.814	11.6256	19.2656	14.6353	17.8805	20.1893	22.2309	6.57042	23.115
BnaC01g36940D	darkorange2	8.2331	13.0013	15.0236	55.1756	27.5941	44.6995	49.6261	54.9363	10.5117	82.949	9.54072	56.8034
BnaC03g74360D	darkorange2	9.36696	16.5893	16.7372	5.14765	16.0724	9.30494	11.9504	14.2621	18.3706	8.03783	3.19207	7.72803
BnaCnng67140D	darkorange2	4.15408	4.4284	4.24684	8.3037	4.68495	8.14224	10.273	12.7398	11.8076	10.7407	3.24126	12.3411
BnaA08g07690D	darkorange2	4.17933	3.11872	5.14331	12.7963	5.85812	14.0052	15.2522	20.2761	19.1965	11.9425	7.4584	22.6842
BnaA03g13410D	darkorange2	43.6294	28.6987	75.6381	62.2984	29.5491	95.2791	98.5513	103.152	60.1609	153.802	51.0687	126.376
BnaA01g19750D	darkorange2	30.4137	26.773	23.4341	101.123	37.1437	90.7829	86.0313	99.975	60.4999	140.194	28.6554	103.003
BnaC01g24850D	darkorange2	4.00638	5.1893	3.9238	22.8848	8.86299	16.4376	16.8184	22.1419	7.71413	24.8575	3.55436	19.1528
BnaA09g23550D	darkorange2	25.5061	16.6703	18.4215	29.7941	19.2129	36.0641	23.259	22.8316	12.2174	29.8291	49.029	16.0353
BnaC04g55720D	darkorange2	6.40586	5.7244	4.35334	25.2849	9.94115	21.7599	17.5212	15.6134	19.135	12.1718	3.26966	29.4319
BnaA04g09900D	darkorange2	19.107	28.0938	19.7119	33.7394	24.8586	37.014	33.3271	36.9544	33.1863	34.5752	16.3234	60.04
BnaC03g77490D	darkorange2	4.35402	5.19853	4.1153	12.4452	7.28473	9.1412	8.54595	8.83713	5.43748	13.5276	5.81623	14.4856
BnaA06g38740D	darkorange2	6.31998	10.4197	7.74685	28.9292	12.2367	29.0645	25.2118	30.3981	20.504	25.4139	9.19665	39.1567
BnaA03g12130D	darkorange2	9.77057	9.81488	8.16932	10.3418	6.2301	8.84839	10.4235	10.6724	8.60555	8.40641	21.3671	11.6792
BnaA09g41680D	darkorange2	12.7926	15.381	13.067	35.0656	17.8824	27.952	21.0334	23.4003	22.3603	20.8257	6.73247	43.4941
BnaCnng28430D	darkorange2	36.8006	31.7621	51.985	9.09619	59.7326	29.1783	38.2943	32.5304	34.6375	46.5817	63.9947	9.98143
BnaA03g54780D	darkorange2	37.6097	20.5176	28.5321	67.469	29.0484	51.3836	43.1718	36.359	44.123	41.0467	33.8756	63.5608
BnaA03g53700D	darkorange2	26.7772	21.0649	24.7882	38.6945	21.2508	32.2069	30.5466	30.1472	27.9823	30.11	98.9681	46.6386
BnaAnng32910D	darkorange2	9.3466	7.09214	6.47838	13.7707	5.49245	9.85562	10.1302	8.92295	5.60448	8.89856	5.17613	14.7907
BnaA08g21860D	darkorange2	20.9667	28.8991	18.014	77.4647	27.2148	66.2464	79.6934	104.118	39.2478	58.9679	14.6919	95.8522
BnaA05g25400D	darkorange2	66.994	89.7666	76.6126	31.9083	87.09	40.2168	74.3659	96.4796	60.5215	86.4918	39.7189	33.9443
BnaC05g48950D	darkorange2	28.4101	35.974	26.2199	19.4768	36.3605	13.825	30.7871	37.9597	18.8104	34.5833	13.2694	5.71211
BnaA08g29600D	darkorange2	22.9345	26.6931	29.2599	42.397	30.6107	58.5668	48.7119	59.2295	38.523	53.1031	27.1566	70.9218
BnaC08g17700D	darkorange2	16.4603	24.12	20.7324	29.3848	24.1594	27.7487	30.9933	39.128	31.2996	31.259	13.4176	47.8321
BnaC08g14930D	darkorange2	6.84167	7.1476	5.86429	11.9984	5.73027	11.8798	12.2976	15.7189	10.9469	12.5039	5.55635	19.6183
BnaC06g02060D	darkorange2	7.38971	6.94082	6.58796	6.7464	3.13514	7.43891	9.55202	9.18984	7.62893	4.70774	3.42791	11.0548
BnaC08g26940D	darkorange2	7.93355	7.06479	6.14169	18.7141	9.74631	16.7764	22.4661	26.2225	19.7882	19.0149	8.03671	26.6203
BnaA02g00610D	darkorange2	4.44373	39.5928	35.5813	13.8552	15.86	18.7669	36.7815	39.9648	20.7139	11.1873	4.28547	49.9784
BnaAnng01020D	darkorange2	18.0786	20.1071	20.4872	19.6985	20.1124	21.1305	21.743	25.7451	17.6829	18.6262	61.3203	24.3643
BnaA03g01850D	darkorange2	4.7066	4.60321	7.14608	9.37883	5.37867	8.27336	6.83889	5.96637	5.26237	6.53371	5.00668	14.5328
BnaA08g29810D	darkorange2	11.4632	10.2788	10.1767	39.0163	29.2846	43.399	23.5759	25.001	19.3917	56.2107	20.428	49.5503
BnaA03g28220D	darkorange2	36.3355	23.0326	22.0911	84.3029	22.5523	60.4447	41.9939	48.417	44.4736	62.243	59.9774	43.501
BnaA09g46780D	darkorange2	29.1026	16.9597	12.1876	168.444	44.5397	127.7	85.8206	106.872	55.1339	142.878	24.5514	160.762
BnaC04g55930D	darkorange2	25.4404	26.8971	12.9416	104.145	49.7795	86.4191	73.301	108.22	53.2297	83.9024	28.9967	131.36
BnaA07g00920D	darkorange2	5.99773	4.44167	4.55665	11.2723	7.14418	10.5846	9.33273	8.42475	10.1038	13.8776	20.1139	12.8147
BnaA06g04820D	darkorange2	18.0578	23.4462	13.6364	68.5594	18.983	67.4858	58.8499	65.7329	53.0981	70.1182	14.0511	79.4559
BnaA03g48680D	darkorange2	6.54151	6.22267	5.78779	17.236	5.67454	15.4967	15.5683	15.0875	17.7508	19.6963	9.69093	29.3409
BnaCnng67310D	darkorange2	7.52714	8.10058	7.24303	18.9596	8.28452	18.778	17.5797	19.7668	26.3855	19.7234	7.4235	28.671
BnaA04g28700D	darkorange2	12.3342	3.95798	4.63088	40.6121	11.3484	42.7731	27.8036	21.752	39.017	47.1717	21.8932	67.3133
BnaC03g26040D	darkorange2	28.1536	54.9365	41.4936	93.5335	69.2613	82.6906	103.63	96.4736	78.2445	92.413	32.8857	123.713
BnaC05g00380D	darkorange2	11.4591	6.77154	17.2499	19.2261	7.40985	21.0409	6.20577	12.5212	4.80123	6.89602	6.89636	26.1971
BnaCnng31870D	darkorange2	25.5452	19.127	14.4432	128.207	48.8969	110.616	68.3099	94.7945	70.2868	112.033	18.4004	104.258
BnaA07g14980D	darkorange2	81.4411	53.3333	47.3082	106.512	94.3072	96.0282	150.055	134.497	153.844	170.991	82.7251	173.787
BnaC01g09730D	darkorange2	22.3611	19.562	15.9027	63.6963	42.1436	64.7943	45.7904	62.3561	27.13	72.3411	18.9948	76.5846
BnaA05g23910D	darkorange2	28.6385	23.9094	21.7877	4.40872	22.0885	10.3002	21.0017	18.0409	15.9838	14.8725	33.2682	5.28529
BnaA09g01910D	darkorange2	15.4361	9.06768	8.59669	63.9025	19.8707	47.9846	35.385	35.5591	39.7024	41.2307	27.9721	88.33
BnaA07g19320D	darkorange2	10.3915	5.90423	4.4801	400.639	38.3968	297.187	91.2701	95.4032	40.4239	90.5319	76.2242	553.322
BnaA09g47290D	darkorange2	186.346	124.442	111.281	45.0029	176.443	47.5541	25.3648	46.3766	11.4869	75.395	16.2504	14.8161
BnaA09g24310D	darkorange2	20.5859	24.2886	19.8169	97.6793	53.1673	91.0623	72.4367	81.4316	65.3036	93.9467	16.6172	127.485
BnaC05g14490D	darkorange2	29.6915	27.1244	25.0433	12.8837	14.8659	14.4377	19.7246	12.6925	20.9335	15.0301	10.8337	12.3665
BnaC03g44760D	darkorange2	11.022	23.1919	34.0043	37.8296	36.0443	34.1079	54.5176	44.9741	52.7606	23.4326	43.6011	61.7644
BnaC01g02050D	darkorange2	4.87245	6.79658	7.74413	13.7497	7.52895	14.7302	8.43683	8.16302	4.93092	9.3029	7.09818	18.4269
BnaC04g45370D	darkorange2	9.6805	6.71368	4.72996	23.4023	12.398	19.938	15.515	23.0271	10.9588	16.0862	10.8036	32.3104
BnaC09g47090D	darkorange2	21.2956	22.3973	46.4243	100.979	35.953	73.1305	44.418	48.006	33.7025	122.842	351.395	77.3267
BnaC02g24160D	darkorange2	9.54878	13.7728	16.0076	6.36718	15.5533	7.97337	11.795	11.6709	16.4561	9.71094	8.23297	5.95408
BnaC07g14870D	darkorange2	7.50386	16.0174	10.5091	36.0738	33.4647	38.6697	36.3293	40.1283	28.7787	35.526	7.16072	59.3785
BnaC01g12690D	darkorange2	12.0305	7.43598	5.3381	42.7885	7.36202	32.838	26.1334	31.4598	12.2299	47.874	10.8837	33.4415
BnaA01g12080D	darkorange2	7.89431	7.5556	9.77215	15.4857	11.2869	16.9627	14.6621	16.0827	8.2251	28.5885	24.7398	20.9459
BnaC03g39780D	darkorange2	10.6192	9.53284	15.3879	5.41593	10.2463	7.82558	6.07736	5.35975	10.2456	5.40783	15.874	6.28065
BnaA02g20310D	darkorange2	6.07649	7.54787	8.77329	18.9864	12.7888	18.0848	20.1584	32.7354	16.0671	19.3747	10.1315	30.5522
BnaC06g30080D	darkorange2	31.7858	24.7597	18.3157	22.0295	37.2629	23.3236	25.6329	18.9656	24.5393	26.9991	8.61011	12.4505
BnaA03g00420D	darkorange2	13.3462	9.44119	6.5052	20.694	10.2764	16.0697	9.87219	10.8161	11.2249	10.4439	10.5314	18.6002
BnaA01g02470D	darkorange2	3.95447	4.97442	6.1023	6.01808	4.98318	6.12579	5.55387	5.93025	5.96493	5.59985	12.6981	6.91912
BnaC03g61150D	darkorange2	14.1741	25.1655	25.4398	67.1542	69.5272	76.5431	59.7895	79.5553	46.5683	70.9236	12.9964	89.3433
BnaCnng24580D	darkorange2	16.5661	25.3989	31.506	23.5898	30.4863	26.4713	49.511	50.5507	27.3731	36.3764	104.2	62.2378
BnaC07g32820D	darkorange2	34.6484	33.618	31.3039	39.214	35.5068	40.0727	41.7572	37.4027	36.1033	44.2047	114.234	53.1712
BnaA08g22810D	darkorange2	9.02367	10.2454	9.94506	21.5231	29.0329	19.7983	22.7897	27.3549	20.1054	23.3456	7.94483	31.7183
BnaC06g29160D	darkorange2	9.42532	17.0892	10.7161	86.7647	31.8318	81.273	89.2509	91.7792	59.5562	95.862	14.7637	108.254
BnaA08g21730D	darkorange2	301.722	210.598	207.969	679.593	334.45	535.511	464.569	682.755	528.882	1102.48	318.682	702.969
BnaA04g03690D	darkorange2	4.06284	4.66139	3.32579	16.7134	9.66528	12.9245	12.0437	12.2833	7.99703	15.666	3.94735	23.4875
BnaA09g03280D	darkorange2	8.79342	10.906	7.46684	40.4507	18.2566	37.1501	3.75485	5.83681	7.63426	6.42836	4.05667	23.3916
BnaAnng31110D	darkorange2	28.9945	27.6118	24.9355	20.5746	20.0104	17.2641	14.9201	14.6743	18.8311	25.5959	8.37479	11.666
BnaA09g35380D	darkorange2	7.89256	17.5594	15.6972	59.8616	32.2324	55.1959	52.2304	63.0738	26.4439	47.915	14.1233	78.786
BnaA04g08690D	darkorange2	6.36093	7.51485	9.30858	13.9148	10.9619	12.074	17.0931	14.6399	14.9342	11.9645	4.15719	19.0598
BnaC03g48550D	darkorange2	16.8891	27.2685	25.1169	10.9566	26.3735	8.35496	25.9346	25.5082	20.335	22.8118	30.2771	10.1786
BnaC05g42240D	darkorange2	26.7985	18.8948	16.8004	36.6348	19.7394	31.893	24.7643	22.4011	20.1733	38.9921	48.8059	34.1802
BnaA05g16480D	darkorange2	7.44795	7.78099	6.06352	46.6997	17.7348	45.859	44.7816	47.5445	21.7126	53.3133	7.63888	49.1601
BnaC02g25250D	darkorange2	20.784	29.4264	30.5515	11.5662	29.0727	13.8395	22.945	24.8894	20.5689	28.2713	9.2448	8.36658
BnaA06g16870D	darkorange2	100.172	120.797	106.25	51.6174	123.558	60.8373	98.9771	89.0375	91.5647	92.4385	169.352	53.7496
BnaA03g03610D	darkorange2	9.09979	10.1405	12.2419	17.2606	6.28591	12.4361	12.5565	11.1144	11.3004	6.34558	7.0474	17.7977
BnaC02g01400D	darkorange2	7.39205	5.63078	5.97506	14.6113	7.25381	14.4615	3.55911	7.87801	11.1261	5.26888	4.18502	14.3504
BnaC05g24600D	darkorange2	13.0092	17.4484	15.2583	71.1985	48.1552	66.3318	58.6877	75.377	35.2189	71.9442	13.0479	89.1494
BnaA01g17990D	darkorange2	15.7546	17.2917	18.5698	37.6471	12.793	36.9427	22.6481	18.1106	23.2019	15.318	10.884	54.5587
BnaA07g21670D	darkorange2	20.1033	111.846	87.4264	290.928	77.701	275.571	224.224	273.611	94.4868	104.499	29.7955	459.189
BnaA01g12540D	darkorange2	10.8021	13.3814	8.85063	102.842	28.033	88.3116	57.4142	77.6091	46.0645	56.1086	20.2611	112.42
BnaA01g03440D	darkorange2	4.0894	4.80629	6.28093	8.86955	4.99197	8.87832	4.34539	6.32188	3.17661	9.38471	4.41895	12.16
BnaC08g48160D	darkorange2	31.2564	30.1871	32.9921	14.8267	28.4718	15.8735	19.8032	19.8248	21.6083	14.8068	38.9332	17.1013
BnaC01g43090D	darkorange2	6.34908	7.6364	5.11675	11.4388	7.82869	10.8078	9.06905	10.6151	3.61318	13.6416	6.84781	14.6044
BnaC08g41370D	darkorange2	4.3443	6.10468	5.4941	14.7475	3.62286	14.2492	14.6896	16.5872	11.6591	12.0083	4.3788	18.9891
BnaA10g05650D	darkorange2	6.60555	7.65375	5.97852	11.7991	11.7841	12.8578	10.0528	11.29	12.1437	5.97032	8.47714	26.3857
BnaAnng25490D	darkorange2	12.1827	16.551	18.1188	17.7676	6.99246	18.449	14.9511	14.8168	12.5092	8.48195	10.3623	25.7144
BnaC06g32700D	darkorange2	9.22496	8.93228	9.56984	14.2482	12.2436	14.7937	15.5235	10.6499	11.4712	13.7481	28.0862	13.1951
BnaC08g01890D	darkorange2	4.25829	11.1935	9.45184	12.8041	10.457	14.1575	9.4676	16.3683	9.29599	9.27537	6.97548	28.6818
BnaA06g16370D	darkorange2	7.82164	6.6283	7.90047	9.59587	7.63811	9.25626	9.09964	7.06687	8.00282	10.2559	37.1212	9.86338
BnaC01g00040D	darkorange2	10.5845	10.268	6.4921	3.18447	8.58553	5.66477	8.36591	7.47551	7.69716	3.93158	4.73083	5.07117
BnaAnng19110D	darkorange2	31.8797	61.2351	48.2926	201.269	87.4397	184.308	155.112	178.149	127.654	118.351	36.1556	255.243
BnaC05g13240D	darkorange2	8.82861	15.6183	12.6096	47.7218	30.634	36.7941	34.5475	46.055	22.0614	30.2744	15.4634	59.8529
BnaA10g22340D	darkorange2	118.352	87.8752	71.0225	191.936	121.059	162.032	98.4535	96.7829	95.4164	144.073	90.6112	252.849
BnaA01g12380D	darkorange2	7.76667	4.74963	12.1353	34.9411	19.459	29.8443	31.6675	28.2784	19.8912	25.6345	74.6736	56.9559
BnaA01g00010D	darkorange2	28.9904	18.3556	71.0764	96.237	32.5962	62.0553	35.0741	28.7293	26.523	69.5701	94.1594	66.3218
BnaA06g14510D	darkorange2	5.80735	6.10916	5.52707	94.0149	16.1862	92.2303	70.3586	74.1662	129.844	59.8093	156.837	251.558
BnaA02g16500D	darkorange2	7.18839	5.30564	6.47662	37.1283	3.99561	36.2117	18.2242	19.7085	23.9788	3.05519	3.58755	39.8359
BnaA01g02640D	darkorange2	36.2289	25.0379	24.2001	49.1825	24.4443	48.9645	29.1253	32.941	36.4345	27.2197	14.1164	44.0736
BnaC01g17040D	darkorange2	14.8602	15.4543	16.2112	31.6189	24.9394	32.4328	34.3415	40.2197	18.7728	44.5642	30.3909	49.1126
BnaA03g29300D	darkorange2	3.75211	5.21872	8.34197	8.57087	5.39058	11.6709	7.30777	8.70847	3.58888	7.6441	3.54653	15.2542
BnaA07g35970D	darkorange2	9.08015	9.96426	8.46849	23.4127	6.33584	19.2768	11.8176	11.3365	15.2499	12.5218	5.54868	25.7689
BnaA09g32310D	darkorange2	3.58304	6.42082	10.3647	12.9496	9.24311	10.0342	12.3118	15.8399	7.88825	15.6749	5.56257	20.5319
BnaC05g06070D	darkorange2	24.3591	19.4853	11.8516	82.1095	34.8596	79.6455	60.6302	68.7722	60.2534	84.4788	16.522	80.4353
BnaAnng00140D	darkorange2	20.6972	37.3917	36.8912	5.3576	28.9628	9.1717	26.6315	19.7575	33.9264	13.3688	8.19571	5.08342
BnaA07g38250D	darkorange2	10.4697	8.05772	5.16077	52.4525	16.2507	47.6915	40.98	50.1287	35.491	51.7259	8.63374	61.0065
BnaA10g23490D	darkorange2	6.17675	4.83971	4.44203	25.3605	18.2293	19.6912	20.0686	28.2008	18.9027	43.6658	11.6168	35.8259
BnaAnng26160D	darkorange2	9.05144	17.8845	14.2586	46.931	23.8006	40.7095	75.4597	59.66	42.4259	32.6733	5.27258	56.5853
BnaC07g44780D	darkorange2	15.3302	12.4823	21.4392	33.7783	27.4577	29.9931	41.9087	40.5213	35.3081	58.7853	203.3	58.3755
BnaC01g24800D	darkorange2	6.35851	3.42207	6.28307	11.1184	3.66704	11.2427	9.51485	10.5233	3.2105	6.38559	7.6501	12.6478
BnaA03g04820D	darkorange2	7.41345	6.97498	6.43332	18.7045	7.62745	14.9539	16.5801	17.7366	13.2989	23.9759	5.73757	23.2695
BnaC06g35770D	darkorange2	14.61	16.0707	14.6786	33.1599	21.6029	28.7319	32.5563	34.899	27.4204	38.9894	11.6529	43.6462
BnaCnng41870D	darkorange2	5.97117	10.0285	7.59649	19.2799	10.0161	21.752	19.271	24.7933	17.9761	25.3361	4.05066	29.0036
BnaA07g06250D	darkorange2	5.46375	5.36212	4.00169	14.5722	4.52147	13.8743	13.6183	17.0751	12.5103	14.134	4.63745	17.448
BnaA07g16170D	darkorange2	19.6109	20.0806	17.5275	10.9628	15.0783	9.23652	11.8109	11.2442	13.2162	8.98648	5.51011	5.45938
BnaA01g02650D	darkorange2	5.4738	3.34796	10.893	13.5884	6.41466	9.45577	10.7912	18.3225	14.0996	10.472	6.77106	33.6685
BnaA04g21190D	darkorange2	6.94264	4.31465	3.07909	16.546	5.82724	14.7808	14.9815	16.2805	18.8312	15.5785	3.07145	22.0508
BnaC03g30230D	darkorange2	17.2562	24.7406	18.1338	51.6612	13.195	39.796	40.3726	46.4896	41.8082	28.6731	7.81592	51.614
BnaA02g14630D	darkorange2	35.1863	33.2329	19.4389	125.545	69.6063	88.0952	26.7649	44.3003	24.4963	63.7103	27.0861	71.7534
BnaC04g30870D	darkorange2	150.221	306.519	173.236	806.094	559.062	672.852	721.457	969.805	328.122	753.889	174.843	1207.12
BnaC01g05890D	darkorange2	8.54399	17.7624	14.325	20.0865	12.8922	20.5735	31.0355	38.2001	13.9041	25.4784	7.70246	41.8331
BnaC07g30330D	darkorange2	4.94402	7.37871	5.30343	24.2441	17.3581	24.3133	27.2092	18.235	13.4447	16.8236	29.6575	28.7701
BnaC03g56370D	darkorange2	6.49524	20.5994	18.6366	18.7913	13.784	17.3084	12.369	14.512	9.1674	10.7508	6.08319	35.5295
BnaC05g40850D	darkorange2	6.95143	10.1608	10.2589	3.08554	8.304	5.60456	6.75903	5.05598	6.35662	5.24152	3.88556	5.66357
BnaA07g20560D	darkorange2	38.2119	25.9096	25.3519	58.3619	41.7556	54.043	48.4322	44.6365	47.7095	34.409	455.732	89.2574
BnaC09g38660D	darkorange2	20.784	21.8256	22.6308	29.2694	16.8165	20.8203	15.5139	14.9613	21.9282	19.0095	4.25622	6.48794
BnaA01g29410D	darkorange2	14.0017	36.5857	31.9797	74.4684	8.09773	67.0818	53.0775	85.125	27.4186	20.0878	13.5733	89.2862
BnaA03g26950D	darkorange2	17.0511	18.2456	21.9154	24.7658	18.9515	24.7522	19.8706	19.0995	16.7885	17.278	37.6439	44.2265
BnaA09g05620D	darkorange2	23.2847	16.4175	23.8647	38.0665	34.8517	33.8433	17.3163	14.6532	21.9839	16.4237	40.8154	53.271
BnaA04g10710D	darkorange2	5.25766	8.36589	10.2446	20.1777	20.286	17.0826	21.2037	24.8191	11.335	24.5027	9.83266	26.1502
BnaAnng02780D	darkorange2	20.0036	27.2205	28.6001	10.5519	18.9737	11.7137	21.2074	17.0568	16.0087	8.81955	14.9207	17.7352
BnaA04g00660D	darkorange2	86.8093	67.1519	40.1376	197.328	134.255	170.477	174.326	233.931	164.69	289.253	61.5405	201.867
BnaA04g23590D	darkorange2	15.6073	25.0616	25.2689	42.6347	30.1512	33.579	44.74	34.44	30.6644	56.8717	36.4088	68.1865
BnaC03g48770D	darkorange2	8.27261	38.249	74.5451	145.737	125.905	115.796	37.2921	51.1754	75.2721	91.4635	53.0976	214.154
BnaC04g01000D	darkorange2	14.2372	13.9512	11.3801	8.66178	14.9028	8.66388	11.96	11.4319	16.8031	7.35001	4.33915	6.26125
BnaA03g44740D	darkorange2	7.22267	4.92339	3.92171	18.9627	14.0817	17.4572	13.5087	13.0726	15.6696	27.5331	19.5845	41.2184
BnaA07g01850D	darkorange2	9.62904	7.77117	12.2498	27.3458	10.1905	20.2652	10.9799	12.7337	4.79626	17.865	158.549	37.373
BnaA07g32300D	darkorange2	16.1616	19.2672	15.3806	102.135	49.8339	91.955	85.9245	96.9811	63.5573	92.1576	46.1673	164.184
BnaA01g30320D	darkorange2	14.76	17.7531	12.3196	76.9061	27.3049	66.6538	55.2477	69.5335	37.8359	56.855	13.7133	87.1411
BnaA03g00880D	darkorange2	7.72273	7.88288	9.69253	16.5663	5.03304	11.8193	9.86977	8.69954	11.9861	5.06102	4.96445	17.9095
BnaC04g50310D	darkorange2	51.4356	48.4936	69.4288	108.311	52.0808	72.2723	77.1562	97.7737	61.2386	114.511	14.0597	66.4545
BnaA01g29670D	darkorange2	4.62889	3.28839	5.42513	7.7254	3.28888	6.31005	3.30711	4.22877	3.63883	6.90318	4.35631	9.26003
BnaA06g00210D	darkorange2	10.7109	6.87374	4.9654	42.4712	19.6295	28.6541	20.0955	29.9831	16.3431	55.1462	6.35008	37.488
BnaA06g16140D	darkorange2	8.1072	6.22305	6.63741	19.8173	6.26185	15.6443	17.1358	19.6726	16.7818	30.372	6.38054	22.3159
BnaC08g31740D	darkorange2	10.2437	12.2994	8.34565	34.5306	16.3529	27.207	31.2874	39.2838	26.6286	31.9758	6.78905	45.5099
BnaA03g03790D	darkorange2	6.08772	8.2727	8.04688	14.6553	4.90408	12.3532	8.0152	10.9236	5.95793	7.90063	5.74359	13.517
BnaC07g19240D	darkorange2	3.98448	4.21671	3.86385	11.3925	4.70524	11.6231	3.86013	4.03367	4.84164	3.56379	5.07285	17.307
BnaC05g15530D	darkorange2	21.286	87.8051	97.8986	92.7292	41.3923	79.0917	201.741	161.034	33.7515	76.8156	46.2521	630.466
BnaA03g00330D	darkorange2	34.1178	36.3541	28.2544	48.7211	19.7437	46.9542	26.1418	29.222	16.4577	37.4472	19.6538	56.1117
BnaC06g18900D	darkorange2	6.96556	11.448	8.51059	13.9508	7.86771	11.9306	9.14806	11.8514	3.73806	16.627	11.5335	12.8588
BnaC03g27880D	darkorange2	13.0232	9.19294	10.8676	10.5197	6.45061	10.7837	14.5459	10.0194	9.62418	8.14104	20.7032	15.298
BnaC07g51330D	darkorange2	3.04524	5.25624	9.07284	6.40585	7.33545	5.60609	12.5198	9.07177	14.3114	8.22725	7.46332	17.0863
BnaC08g32700D	darkorange2	4.93301	14.2844	13.8356	32.7015	25.489	33.889	26.985	36.6854	16.6772	31.3194	8.72575	46.4977
BnaC04g03390D	darkorange2	14.3426	12.2977	12.2408	6.82698	12.8699	7.25978	11.6985	9.15905	14.0896	11.2137	4.97203	5.35114
BnaA05g12790D	darkorange2	8.88151	14.3782	10.3751	29.1282	14.763	27.1967	30.371	39.7934	16.6836	20.3689	11.5546	38.1495
BnaA05g13330D	darkorange2	5.28096	5.78623	5.60013	10.4625	4.60307	9.67708	5.75149	5.11609	3.13668	6.73643	7.22894	13.4587
BnaA09g36210D	darkorange2	11.3033	17.5602	9.02294	32.8069	20.5584	26.5519	29.1669	30.9393	20.3676	24.1403	8.15282	45.034
BnaA01g14120D	darkorange2	12.9433	10.898	9.66407	30.3786	15.5223	26.3064	24.7453	29.2268	23.7354	28.615	9.76276	43.9414
BnaC01g01070D	darkorange2	41.9668	37.8546	16.1332	17.6974	42.8793	20.7201	40.9915	44.2218	45.5462	27.2915	17.4881	13.5629
BnaC03g37820D	darkorange2	7.86654	12.3948	8.71508	52.9101	14.6167	46.0356	38.2315	56.0889	26.2808	37.507	13.0004	65.3593
BnaC03g51570D	darkorange2	4.4751	4.36935	5.33659	8.85511	6.47384	7.73134	7.25046	9.38591	8.00505	12.0413	4.03855	9.3752
BnaA03g17740D	darkorange2	4.0505	10.1817	7.92893	13.3428	11.9827	13.3772	12.8319	17.6607	12.1048	15.9703	6.79271	20.2905
BnaA06g24820D	darkorange2	9.03913	24.7808	36.2957	74.3739	53.7766	48.2407	23.9657	28.1324	50.6445	43.0369	17.7226	78.9383
BnaA01g02340D	darkorange2	99.8376	83.6751	162.873	237.827	76.5698	172.353	115.184	118.745	107.636	39.8483	87.9609	243.248
BnaC05g12070D	darkorange2	43.5762	31.4795	20.5461	161.031	91.3408	133.245	85.9456	124.799	103.617	129.673	25.1789	129.922
BnaC08g19360D	darkorange2	233.798	146.879	111.904	512.011	183.605	425.375	275.989	392.18	327.512	691.298	228.003	545.17
BnaCnng46590D	darkorange2	4.72795	9.61479	5.11687	17.3014	10.6542	12.188	15.2816	17.4892	9.65257	17.2685	5.41332	19.9195
BnaA05g11500D	darkorange2	26.3332	9.78596	7.92907	52.6319	25.8059	35.7807	29.5645	22.6375	28.6405	55.9851	32.9696	54.7959
BnaUnng05280D	darkorange2	13.5335	11.6797	46.624	31.9509	16.2169	28.8134	50.0244	51.6125	40.5576	13.4064	12.2577	56.4032
BnaC09g29820D	darkorange2	4.78295	6.16629	5.41845	15.8699	6.16889	10.9298	15.254	20.1094	11.3042	13.6307	4.05702	17.0861
BnaC07g22280D	darkorange2	8.71161	12.5777	12.0697	20.4149	11.7167	17.4904	17.3963	24.2056	14.4484	14.2617	5.88798	21.1899
BnaC08g47980D	darkorange2	39.3984	51.6886	54.7169	99.9757	34.8975	93.0288	56.0605	52.4333	49.2988	45.295	60.9723	124.927
BnaC04g46560D	darkorange2	93.3857	319.472	218.643	673.698	600.572	610.568	721.757	751.074	170.82	678.53	104.79	712.94
BnaC06g43690D	darkorange2	6.39324	7.99697	5.55497	18.401	10.0637	16.136	11.5065	10.4764	12.8854	14.7565	11.6637	22.3009
BnaA01g33350D	darkorange2	34.0999	25.4703	27.5608	8.19964	21.1215	13.809	19.0704	12.7446	17.253	9.78819	24.4269	10.8866
BnaC05g04860D	darkorange2	22.5266	16.1106	31.4176	57.5524	51.6731	70.9271	65.8031	50.8763	51.6548	101.657	106.363	90.8256
BnaC09g52270D	darkorange2	94.391	147.771	125.2	90.5575	143.994	86.8092	94.3155	84.1312	84.485	94.5633	16.6698	46.497
BnaA03g03620D	darkorange2	11.3845	11.7141	18.2723	18.821	4.92381	18.3898	16.791	20.5194	16.7024	6.13987	12.4661	29.1205
BnaC03g03940D	darkorange2	19.4473	14.6433	11.8955	8.37188	23.6679	12.1249	12.6616	9.26181	17.6925	11.8378	15.7182	7.99106
BnaA04g25810D	darkorange2	11.7987	6.3239	6.44863	26.7319	7.9405	18.9128	14.2289	16.5553	21.1714	14.5036	9.15264	29.1373
BnaA05g25580D	darkorange2	18.7259	31.5609	35.237	41.148	35.5351	34.8245	37.6326	42.3709	23.3135	37.3472	8.84408	61.7553
BnaA03g15140D	darkorange2	14.1996	7.73629	12.916	16.4686	9.83671	17.3185	12.1384	10.1077	14.8729	11.1742	31.3579	17.6356
BnaC08g25010D	darkorange2	5.74267	3.58698	10.3961	12.6776	7.9415	10.5746	7.40632	5.70247	6.43874	7.23752	43.7269	16.1728
BnaC04g00600D	darkorange2	10.4694	28.0049	19.8632	64.4459	42.5258	62.7726	45.5302	54.9127	24.0848	57.4297	12.6695	73.498
BnaA01g17980D	darkorange2	8.21357	13.2191	8.90226	27.0547	12.6073	20.7309	15.4268	17.2569	17.5321	10.4441	6.9017	24.3284
BnaA06g07400D	darkorange2	9.49147	7.66227	10.0313	21.7926	10.3638	16.4407	11.0149	13.0237	14.3034	17.068	5.96349	10.5187
BnaA10g04770D	darkorange2	5.56843	5.45589	4.07372	42.0043	8.62177	26.4139	11.7341	15.1826	11.2365	13.5864	4.8729	59.2267
BnaA09g40450D	darkorange2	28.79	36.3774	23.4884	117.515	49.5678	101.752	104.082	103.488	60.4617	100.327	45.8634	170.817
BnaA08g23900D	darkorange2	37.3663	28.6864	34.5595	63.0344	48.7461	60.5631	71.901	63.2467	71.4156	99.9701	50.4834	85.1337
BnaA05g30910D	darkorange2	7.02219	5.91481	5.28901	15.5068	5.40142	12.2603	17.0384	17.389	14.6631	15.6813	5.65782	20.3231
BnaA05g23290D	darkorange2	3.96869	7.46308	14.3451	17.3169	11.149	15.9222	28.4301	28.9478	21.3333	52.4355	41.6885	44.5513
BnaC08g26740D	darkorange2	7.36374	13.1136	9.35854	41.596	29.2073	41.7906	40.1599	45.8756	26.6591	49.2301	8.01849	60.5228
BnaA07g12540D	darkorange2	3.55851	7.03037	4.49564	15.2322	7.7484	15.5366	10.439	11.6504	8.54992	15.6536	7.28785	18.0927
BnaA03g13370D	darkorange2	7.84338	5.32084	4.04365	10.4443	4.39415	9.15196	7.33104	8.90111	8.09455	5.16914	3.64482	10.2797
BnaC03g44420D	darkorange2	9.42254	9.29851	8.53588	8.55015	11.6791	9.54216	11.1614	13.3221	9.0326	9.10963	61.5896	13.1937
BnaA08g16820D	darkorange2	15.508	46.1025	37.029	86.0496	76.0692	84.7353	88.2594	133.978	49.0113	105.563	14.6787	99.482
BnaC03g43810D	darkorange2	4.02637	5.47859	4.39966	8.33439	6.81138	6.06475	7.4908	10.4343	9.88489	7.81089	23.8754	13.3309
BnaA09g17360D	darkorange2	27.8769	35.9063	34.459	56.3872	30.953	43.0429	25.1868	24.5259	20.6388	14.7174	32.4915	69.985
BnaC05g17960D	darkorange2	5.90008	8.23155	10.5885	12.5971	8.84405	14.7315	14.1243	13.7199	11.3911	15.5853	6.40633	19.0759
BnaC08g08450D	darkorange2	4.90456	5.77726	7.07794	10.7681	8.43624	11.5748	12.2947	14.7578	12.3896	14.6927	6.98622	16.962
BnaC03g20600D	darkorange2	23.2548	19.2963	17.1422	57.7595	28.8227	49.7551	51.3501	69.8838	51.673	52.8919	22.7973	89.0354
BnaA03g49700D	darkorange2	9.47996	14.0305	18.6671	18.9354	10.0233	17.1328	12.4503	19.6117	18.9008	20.4539	7.74455	30.3376
BnaA09g17690D	darkorange2	19.7868	15.2112	21.2504	36.6778	25.1926	36.3275	30.4647	19.7307	38.8476	18.344	21.6341	50.3459
BnaA06g25330D	darkorange2	10.7573	10.0325	8.11655	10.6153	4.17852	9.96497	12.9515	14.9456	10.7303	7.84153	5.7028	16.4928
BnaA04g00290D	darkorange2	3.27729	4.39088	3.40501	12.326	3.53388	11.9621	10.1723	12.1479	11.351	8.1873	3.70332	21.8733
BnaC06g32590D	darkorange2	16.2126	18.077	14.3765	35.0918	27.9504	29.0417	31.3735	36.5304	27.656	32.3904	12.0792	45.359
BnaA03g10450D	darkorange2	6.52225	5.04678	6.815	8.93326	7.86906	8.9118	8.13285	7.81462	7.72881	7.24462	18.2403	10.2287
BnaC03g75340D	darkorange2	5.0675	7.51681	3.87561	30.4258	9.84874	31.3599	22.9633	30.9988	23.8647	22.0341	7.88781	54.066
BnaA07g32150D	darkorange2	23.4956	14.5143	26.1339	203.623	82.3174	210.221	415.009	262.932	174.926	534.41	110.093	654.315
BnaA09g05220D	darkorange2	23.2037	14.7049	16.5521	31.3648	25.663	31.3101	15.5245	13.5639	10.8113	18.7032	19.2708	38.376
BnaC01g26290D	darkorange2	9.29572	19.8821	35.2036	51.5762	26.8821	35.286	26.0664	46.8393	11.4314	75.2601	36.3282	62.9364
BnaA03g03440D	darkorange2	53.0539	32.2583	101.25	227	51.5195	200.873	106.379	117.267	123.067	128.088	180.724	233.428
BnaA10g16320D	darkorange2	3.92417	3.82993	4.00184	13.9346	6.74768	11.3312	12.2333	6.56286	4.47813	24.9992	11.794	12.7271
BnaA06g02880D	darkorange2	14.7549	20.3726	16.8004	27.3461	18.5017	24.3268	28.6477	30.717	26.0632	14.8787	6.5979	36.1796
BnaCnng26710D	darkorange2	57.5197	55.5359	36.5128	197.476	76.9786	169.884	152.292	198.533	103.279	196.725	48.5815	223.553
BnaC03g57110D	darkorange2	14.3406	16	17.1952	38.4807	19.2745	29.38	34.5227	33.0428	28.1556	35.6153	8.64437	45.7579
BnaC03g71780D	darkorange2	52.1875	27.2945	23.9362	169.431	75.1103	168.71	185.502	221.572	216.744	202.123	60.1653	251.397
BnaA09g43540D	darkorange2	20.9738	25.7896	27.2971	66.4938	35.3026	60.9287	61.0043	76.6254	53.9192	51.6625	23.49	96.2163
BnaA04g24870D	darkorange2	31.7738	14.7136	18.9601	11.6069	22.4444	15.3293	19.563	10.3707	16.472	17.0168	263.085	6.04592
BnaA06g24170D	darkorange2	5.63184	5.25261	4.66817	9.52608	8.59565	9.24706	11.1437	14.8543	7.54474	16.3938	26.9956	12.947
BnaA02g17480D	darkorange2	433.537	312.908	356.718	202.816	408.695	181.743	263.56	232.83	291.152	282.683	318.399	97.2263
BnaA06g10700D	darkorange2	26.4818	27.7498	37.2415	14.5329	37.7399	12.5968	24.198	22.6309	17.8281	33.4095	9.36163	6.59341
BnaA03g41650D	darkorange2	3.80438	3.70953	3.55585	17.3744	5.14869	12.4414	13.7234	17.4616	14.6644	16.5917	6.71317	18.9133
BnaA03g47820D	darkorange2	4.60057	6.11709	7.82701	8.01972	8.4667	7.60176	5.71248	6.36802	6.86147	7.96979	4.9474	17.5054
BnaA05g10490D	darkorange2	62.1881	66.7167	73.5568	17.1647	49.1185	29.1379	38.7367	33.0328	40.5476	42.6144	44.0913	16.8081
BnaC08g27750D	darkorange2	11.0835	20.6331	15.1008	30.2507	21.9913	27.3369	29.2984	32.6081	17.7825	28.9407	11.848	46.0698
BnaC05g46010D	darkorange2	7.82734	7.03917	6.52688	36.99	16.729	32.8358	9.54463	8.25521	13.1473	16.7855	14.6401	20.7616
BnaC03g58740D	darkorange2	10.7817	10.9768	10.3637	3.3327	7.89985	3.26233	6.27725	5.68271	5.32025	4.52803	3.25391	4.06825
BnaC03g21920D	darkorange2	4.50184	4.85651	4.77533	7.7323	6.22918	8.91927	9.66546	11.2487	9.83624	8.22237	3.21401	11.9194
BnaC03g51030D	darkorange2	24.397	20.3903	19.7652	5.56925	12.3817	9.35823	13.915	9.69047	22.6333	10.1066	13.6668	9.33785
BnaC05g13610D	darkorange2	9.94306	6.40336	6.69441	12.938	6.33654	9.1431	18.1745	16.3656	16.7593	12.5544	10.2816	21.2874
BnaA03g12510D	darkorange2	46.9413	38.5317	41.1579	33.0092	44.2502	37.3789	35.4991	34.3192	39.9998	31.8309	85.3351	32.7852
BnaC03g13930D	darkorange2	85.653	106.967	70.3034	12.3857	59.6018	23.5467	32.1878	34.2944	53.1622	11.2818	24.1208	17.6006
BnaC03g59670D	darkorange2	24.0793	14.8649	6.66222	69.4533	21.034	59.8169	53.8183	76.6014	43.8062	68.3743	14.0346	61.777
BnaA06g22690D	darkorange2	4.95359	4.79033	4.24687	6.94774	3.73828	6.88429	7.2941	8.53039	8.08776	4.4722	3.79104	12.2028
[truncated: 6,853 more rows]
